# Supplementary material for: A computational model of spatio-temporal cardiac intracellular calcium handling with realistic structure and spatial flux distribution from sarcoplasmic reticulum and t-tubule reconstructions
Source: PLoS Comput Biol. 2017 Aug 31;13(8):e1005714. doi: 10.1371/journal.pcbi.1005714 (PMC5597258; doi:10.1371/journal.pcbi.1005714)
Supplement: S1 Code — Code provided in C/C++ and includes the structural datasets used in this study. Documentation is provided on use of and updating the code. Updates may also be available on Michael Colman’s website, http://www.physicsoftheheart.com and github repository: https://github.com/michaelcolman/CODE---PLOS-Comp-Biol-2017-Model-SR. (ZIP) [file pcbi.1005714.s001.zip › PLOS_SR_Clean/Whole_cell_out/Ca_linescan_X.dat]

-100   -100   0.0799999  0.0799999  0.0799999  0.0799999  0.0799999  0.0799999  0.0799999  0.0799999  0.0799999  0.0799999  0.0799999  0.0799999  0.0799999  0.0799999  0.0799999  0.0799999  0.0799999  0.0799999  0.0799999  0.0799999  0.0799999  0.0799999  0.0799999  -100   
-100   -100   0.0799515  0.0799515  0.0799515  0.0799515  0.0799515  0.0799515  0.0799515  0.0799515  0.0799515  0.0799515  0.0799515  0.0799515  0.0799515  0.0799515  0.0799515  0.0799515  0.0799515  0.0799515  0.0799515  0.0799515  0.0799515  0.0799515  0.0799515  -100   
-100   -100   0.0799061  0.0799061  0.0799056  0.0799056  0.0799059  0.0799059  0.0799056  0.0799056  0.0799056  0.0799056  0.0799056  0.0799056  0.079906  0.079906  0.0799056  0.0799056  0.0799066  0.0799066  0.0799057  0.0799058  0.079909  0.079909  0.0799057  -100   
-100   -100   0.0798741  0.079874  0.0798625  0.0798625  0.0798644  0.0798644  0.079862  0.079862  0.0798668  0.0798668  0.0798623  0.0798623  0.0798678  0.0798678  0.0798625  0.0798625  0.0798713  0.0798713  0.0798642  0.0798644  0.0798905  0.0798905  0.0798639  -100   
-100   -100   0.0798676  0.0798671  0.0798241  0.0798237  0.0798319  0.0798319  0.079822  0.0798221  0.0798429  0.0798429  0.0798223  0.0798223  0.0798315  0.0798315  0.0798389  0.0798406  0.080154  0.0801541  0.0798497  0.079849  0.0799611  0.079961  0.0798293  -100   
-100   -100   0.0804285  0.0804233  0.0798335  0.0798286  0.0798252  0.0798251  0.079817  0.0798202  0.0802807  0.0802807  0.0798183  0.079815  0.0798056  0.0798065  0.0798818  0.0798956  0.0808608  0.0808615  0.0799717  0.0799666  0.0805944  0.0805932  0.0798592  -100   
-100   -100   0.0812497  0.0812273  0.0799352  0.0799139  0.0800856  0.0800852  0.0798919  0.0799082  0.080989  0.0809889  0.0798871  0.0798691  0.0797973  0.0797993  0.0799457  0.079984  0.0815632  0.0815661  0.0801556  0.080146  0.0813091  0.0813052  0.0799463  -100   
-100   -100   0.0820611  0.0820097  0.0801238  0.0800823  0.0808063  0.0808054  0.0800515  0.0800832  0.0816783  0.0816772  0.0799791  0.0799344  0.0797964  0.0797997  0.0800087  0.080083  0.0822303  0.0822371  0.0803472  0.0803334  0.0819937  0.0819857  0.0800495  -100   
-100   -100   0.082849  0.0827579  0.0803337  0.080272  0.081525  0.0815237  0.0802347  0.0802805  0.0823475  0.0823437  0.0800897  0.0800077  0.079945  0.0799493  0.0800779  0.0801982  0.0828746  0.0828868  0.0805411  0.0805233  0.082647  0.0826334  0.0801603  -100   
-100   -100   0.0836262  0.0834843  0.0805477  0.0804653  0.0822127  0.0822109  0.0804222  0.0804814  0.0829967  0.0829894  0.0802717  0.0801493  0.0806357  0.0806409  0.0802165  0.080386  0.0835179  0.0835361  0.0807395  0.0807176  0.0832846  0.0832641  0.0802786  -100   
-100   -100   0.0844074  0.0842025  0.0807656  0.0806616  0.0828765  0.0828742  0.0806137  0.0806862  0.0836424  0.0836318  0.0804854  0.0803243  0.0813658  0.0813719  0.0803903  0.0806075  0.0841678  0.0841919  0.080946  0.0809194  0.0839237  0.0838951  0.0804063  -100   
-100   -100   0.0852168  0.0849336  0.0809909  0.0808633  0.0835283  0.0835254  0.0808104  0.0808969  0.0842917  0.0842779  0.080705  0.0805055  0.0820562  0.0820632  0.0805711  0.0808367  0.0848345  0.0848642  0.0811629  0.081131  0.0845775  0.0845393  0.0805461  -100   
-100   -100   0.0860778  0.085696  0.0812273  0.081073  0.0841794  0.084176  0.0810143  0.081116  0.0849584  0.0849416  0.0809305  0.0806912  0.082719  0.082727  0.0807579  0.0810749  0.0855344  0.0855699  0.081394  0.0813558  0.0852553  0.0852062  0.0806998  -100   
-100   -100   0.0870118  0.0865039  0.0814789  0.0812937  0.0848463  0.0848423  0.0812292  0.0813483  0.0856623  0.0856424  0.081166  0.0808834  0.0833657  0.0833748  0.0809521  0.0813263  0.0862846  0.0863261  0.0816438  0.0815982  0.0859755  0.0859138  0.0808713  -100   
-100   -100   0.0880593  0.0873877  0.0817521  0.0815298  0.0855449  0.0855403  0.0814594  0.081599  0.0864243  0.0864012  0.0814171  0.0810853  0.0840119  0.0840222  0.0811566  0.0815966  0.0871022  0.0871504  0.0819185  0.0818639  0.0867583  0.0866821  0.0810653  -100   
-100   -100   0.0892572  0.088371  0.0820548  0.0817875  0.0862979  0.0862924  0.0817106  0.0818749  0.0872602  0.0872335  0.0816902  0.0813007  0.084674  0.0846857  0.0813761  0.081894  0.0880132  0.0880692  0.0822267  0.0821611  0.0876249  0.0875319  0.0812881  -100   
-100   -100   0.0906582  0.0894902  0.0823962  0.0820734  0.087119  0.0871124  0.0819888  0.0821828  0.0881897  0.0881589  0.0819916  0.0815331  0.085363  0.0853764  0.0816134  0.0822244  0.0890263  0.0890914  0.0825761  0.0824974  0.0885997  0.0884872  0.0815473  -100   
-100   -100   0.0923089  0.0907725  0.0827873  0.0823958  0.0880276  0.0880197  0.0823012  0.0825308  0.0892314  0.0891958  0.0823298  0.0817886  0.0861044  0.0861199  0.0818754  0.0825982  0.0901694  0.0902455  0.082977  0.0828827  0.0896963  0.0895609  0.0818509  -100   
-100   -100   0.0942545  0.0922418  0.08324  0.0827632  0.0890489  0.0890393  0.0826573  0.0829294  0.090402  0.0903605  0.0827139  0.0820734  0.0869101  0.0869281  0.0821672  0.0830234  0.0914368  0.0915262  0.0834382  0.0833255  0.0909232  0.090761  0.0822075  -100   
-100   -100   0.0965407  0.0939212  0.0837685  0.0831867  0.0902028  0.090191  0.0830666  0.0833885  0.0917066  0.0916578  0.0831524  0.082394  0.0878003  0.0878213  0.0824954  0.0835088  0.0928369  0.0929425  0.0839684  0.0838345  0.0922807  0.0920872  0.0826258  -100   
-100   -100   0.0992115  0.0958323  0.0843869  0.0836763  0.0914929  0.091478  0.0835401  0.0839194  0.0931616  0.0931038  0.0836572  0.0827605  0.0888009  0.0888255  0.08287  0.0840665  0.094381  0.0945063  0.0845787  0.0844203  0.0937647  0.0935346  0.0831151  -100   
-100   -100   0.102309  0.0979974  0.0851094  0.0842418  0.0929029  0.092884  0.084086  0.0845306  0.0947725  0.0947037  0.0842396  0.083183  0.0899258  0.0899548  0.0833021  0.084708  0.0960752  0.0962242  0.0852835  0.0850971  0.0954067  0.0951342  0.0836882  -100   
-100   -100   0.105893  0.100458  0.0859559  0.0848981  0.0944525  0.0944284  0.084717  0.085235  0.0965361  0.0964542  0.0849108  0.0836725  0.0911868  0.091221  0.0838057  0.0854474  0.0979309  0.0981082  0.0861019  0.0858843  0.0972192  0.0968978  0.0843614  -100   
-100   -100   0.110041  0.103279  0.0869551  0.0856678  0.0961475  0.0961164  0.0854485  0.0860477  0.0984635  0.0983656  0.0856834  0.0842421  0.0925902  0.0926308  0.0843915  0.0862941  0.0999238  0.100134  0.087047  0.0867957  0.0992114  0.0988342  0.0851497  -100   
-100   -100   0.114736  0.106438  0.0881271  0.0865648  0.0979836  0.0979433  0.0862966  0.0869848  0.100569  0.100452  0.0865719  0.0849074  0.0941429  0.0941909  0.0850759  0.0872617  0.102075  0.102325  0.0881345  0.0878477  0.101352  0.100912  0.0860667  -100   
-100   -100   0.119974  0.109938  0.0894956  0.0876074  0.0999694  0.099917  0.0872779  0.0880625  0.102842  0.102703  0.0875916  0.085686  0.0958626  0.0959192  0.085879  0.0883664  0.10439  0.104685  0.0893804  0.0890564  0.10365  0.103139  0.0871248  -100   
-100   -100   0.125767  0.113806  0.0910895  0.0888189  0.102143  0.102075  0.088412  0.0892992  0.105277  0.105113  0.0887554  0.0865942  0.0977429  0.0978096  0.0868198  0.0896221  0.106879  0.107227  0.0908052  0.0904431  0.106126  0.105537  0.0883421  -100   
-100   -100   0.132129  0.118075  0.0929414  0.0902271  0.10452  0.104432  0.0897221  0.090717  0.107903  0.107709  0.0900795  0.0876522  0.0997894  0.0998675  0.0879176  0.0910423  0.109545  0.109951  0.0924266  0.0920261  0.108785  0.108111  0.0897345  -100   
-100   -100   0.139039  0.122755  0.0950788  0.0918546  0.107099  0.106986  0.0912261  0.0923324  0.110705  0.110479  0.0915816  0.0888825  0.102027  0.102118  0.089194  0.0926419  0.112379  0.112851  0.0942582  0.0938203  0.111624  0.110857  0.0913156  -100   
-100   -100   0.146446  0.127832  0.0975243  0.0937201  0.109872  0.109728  0.0929375  0.0941575  0.113673  0.113409  0.093275  0.090304  0.104468  0.104573  0.0906673  0.0944311  0.115358  0.115903  0.0963077  0.0958343  0.11462  0.113754  0.093095  -100   
-100   -100   0.154287  0.133286  0.100296  0.0958386  0.112826  0.112644  0.0948674  0.096202  0.116797  0.116493  0.0951729  0.0919362  0.107117  0.107237  0.0923543  0.0964184  0.118458  0.119082  0.0985799  0.0980739  0.117771  0.1168  0.0950807  -100   
-100   -100   0.162491  0.139091  0.103406  0.0982221  0.115944  0.115716  0.0970233  0.0984721  0.120062  0.119714  0.0972834  0.0937933  0.109966  0.110103  0.0942677  0.0986083  0.121662  0.122371  0.101075  0.100541  0.121045  0.119963  0.0972767  -100   
-100   -100   0.170963  0.145195  0.106862  0.100877  0.119208  0.118925  0.0994082  0.100969  0.123448  0.123053  0.0996119  0.0958868  0.11301  0.113163  0.0964179  0.101004  0.124955  0.125754  0.103791  0.103233  0.124418  0.123221  0.0996823  -100   
-100   -100   0.179629  0.151567  0.110664  0.103806  0.122601  0.122253  0.102022  0.103692  0.126936  0.126491  0.10216  0.0982242  0.116234  0.116405  0.0988115  0.103605  0.128323  0.129216  0.106722  0.106146  0.127884  0.12657  0.102296  -100   
-100   -100   0.188412  0.158164  0.11481  0.107011  0.126111  0.125685  0.10486  0.106636  0.130506  0.13001  0.104927  0.100809  0.11962  0.119809  0.10145  0.106408  0.13175  0.132739  0.109859  0.109272  0.131423  0.129988  0.105114  -100   
-100   -100   0.197237  0.164942  0.11929  0.110488  0.129729  0.129214  0.107918  0.109793  0.134143  0.133596  0.107908  0.103639  0.123149  0.123354  0.104331  0.109406  0.135221  0.136309  0.113191  0.112598  0.135014  0.133458  0.108127  -100   
-100   -100   0.206034  0.171855  0.124087  0.114228  0.133431  0.132814  0.111184  0.11315  0.137828  0.137229  0.111094  0.10671  0.126801  0.127022  0.107447  0.112592  0.138725  0.13991  0.116702  0.116109  0.138641  0.136964  0.111323  -100   
-100   -100   0.214759  0.178874  0.129182  0.11822  0.137197  0.136464  0.114643  0.116693  0.141543  0.140895  0.114474  0.110013  0.130556  0.130791  0.110788  0.115952  0.142246  0.143528  0.120375  0.119788  0.142298  0.140501  0.11469  -100   
-100   -100   0.223341  0.185941  0.134547  0.122448  0.141019  0.140154  0.118281  0.120403  0.145277  0.144581  0.118035  0.113534  0.134395  0.134643  0.114341  0.119476  0.145788  0.147164  0.124194  0.123618  0.145965  0.14405  0.118213  -100   
-100   -100   0.23175  0.193031  0.140155  0.126893  0.144886  0.143875  0.122078  0.124263  0.149017  0.148277  0.121762  0.117257  0.138298  0.138556  0.118087  0.123146  0.14932  0.150785  0.128136  0.127576  0.149634  0.147604  0.121874  -100   
-100   -100   0.239956  0.200115  0.145975  0.131536  0.148793  0.147621  0.126016  0.128253  0.152753  0.151971  0.125636  0.121164  0.142249  0.142516  0.122004  0.126946  0.152839  0.154387  0.132179  0.13164  0.153296  0.151156  0.125654  -100   
-100   -100   0.247921  0.207152  0.151973  0.136355  0.152726  0.151377  0.130075  0.132351  0.156473  0.155656  0.12964  0.125233  0.146239  0.146511  0.126074  0.130858  0.156345  0.15797  0.136304  0.135788  0.156931  0.154685  0.129535  -100   
-100   -100   0.255629  0.21412  0.158116  0.141325  0.156679  0.155137  0.134233  0.136536  0.16017  0.159322  0.133754  0.129443  0.150245  0.150521  0.130274  0.134865  0.159831  0.161525  0.140488  0.14  0.160538  0.15819  0.133496  -100   
-100   -100   0.263066  0.220996  0.164367  0.146421  0.16064  0.158889  0.138468  0.140786  0.163836  0.162963  0.137955  0.133768  0.154251  0.154526  0.134577  0.138948  0.163292  0.165047  0.144713  0.144253  0.164112  0.161671  0.137519  -100   
-100   -100   0.270221  0.227758  0.170696  0.15162  0.164606  0.162632  0.142761  0.145081  0.167464  0.166572  0.142225  0.138185  0.15825  0.158522  0.138961  0.143087  0.166722  0.168528  0.148957  0.148528  0.167639  0.16511  0.141584  -100   
-100   -100   0.277092  0.234392  0.177067  0.156895  0.168561  0.166348  0.14709  0.149399  0.171048  0.170144  0.146543  0.14267  0.162236  0.162501  0.143404  0.147267  0.170122  0.17197  0.153204  0.152806  0.171129  0.168519  0.145673  -100   
-100   -100   0.283673  0.240881  0.183452  0.162223  0.172501  0.170036  0.151434  0.153721  0.174583  0.173674  0.150889  0.1472  0.16619  0.166445  0.147882  0.151469  0.173488  0.175369  0.157437  0.157071  0.174569  0.171885  0.149771  -100   
-100   -100   0.289967  0.247212  0.189823  0.167581  0.176423  0.173692  0.155778  0.158031  0.178064  0.177156  0.155245  0.151751  0.1701  0.170342  0.152373  0.155676  0.176814  0.178716  0.161641  0.161304  0.177952  0.175201  0.153859  -100   
-100   -100   0.29597  0.253371  0.196154  0.172948  0.180326  0.177316  0.160104  0.162313  0.181486  0.180586  0.159593  0.156302  0.173964  0.174191  0.156857  0.159871  0.180084  0.181998  0.165798  0.165491  0.18127  0.17846  0.157922  -100   
-100   -100   0.301694  0.259355  0.202422  0.178304  0.184197  0.180897  0.164397  0.166552  0.18485  0.183964  0.163918  0.160836  0.177777  0.177986  0.161314  0.16404  0.183305  0.18522  0.169897  0.169618  0.184525  0.181664  0.161948  -100   
-100   -100   0.307148  0.265161  0.208606  0.18363  0.18803  0.18443  0.168644  0.170734  0.188148  0.187282  0.168204  0.165335  0.18153  0.181717  0.165731  0.168171  0.186477  0.188385  0.173929  0.173676  0.187717  0.184811  0.165925  -100   
-100   -100   0.312327  0.270773  0.214689  0.188909  0.191826  0.187916  0.172832  0.174849  0.191379  0.190539  0.172438  0.169781  0.185214  0.185379  0.170091  0.172252  0.189592  0.191483  0.177882  0.177653  0.190834  0.187891  0.169841  -100   
-100   -100   0.317247  0.276195  0.220655  0.194129  0.195584  0.191356  0.176952  0.178889  0.194544  0.193735  0.176608  0.174161  0.188828  0.188968  0.174382  0.17627  0.192649  0.194515  0.18175  0.181543  0.193883  0.19091  0.173688  -100   
-100   -100   0.321913  0.281422  0.226492  0.199274  0.199293  0.194739  0.180996  0.182844  0.19764  0.196867  0.180706  0.178465  0.192369  0.192483  0.178593  0.18022  0.195652  0.197485  0.185526  0.185339  0.196857  0.19386  0.177458  -100   
-100   -100   0.326341  0.28646  0.232189  0.204335  0.202949  0.198064  0.184954  0.186708  0.200662  0.199929  0.18472  0.182681  0.195828  0.195915  0.182715  0.184091  0.198596  0.200388  0.189205  0.189035  0.199755  0.196742  0.181144  -100   
-100   -100   0.330536  0.291306  0.237736  0.209302  0.206549  0.201329  0.188822  0.190475  0.203616  0.202926  0.188645  0.186801  0.199206  0.199263  0.186739  0.187877  0.201475  0.203218  0.192783  0.192627  0.20258  0.199556  0.184741  -100   
-100   -100   0.334505  0.295958  0.243127  0.214165  0.210089  0.204529  0.192595  0.194142  0.206492  0.205849  0.192473  0.190817  0.202498  0.202526  0.19066  0.191571  0.204287  0.205976  0.196258  0.196113  0.205339  0.202311  0.188247  -100   
-100   -100   0.33826  0.300422  0.248357  0.218919  0.21357  0.207669  0.196268  0.197704  0.209291  0.208697  0.196201  0.194723  0.205706  0.205704  0.194472  0.195171  0.207034  0.208664  0.199626  0.199491  0.208022  0.204994  0.191656  -100   
-100   -100   0.34181  0.304699  0.253423  0.223558  0.216987  0.210743  0.199839  0.201159  0.212014  0.211473  0.199823  0.198517  0.208828  0.208796  0.198172  0.198672  0.209713  0.211279  0.202887  0.202758  0.210625  0.207603  0.194967  -100   
-100   -100   0.345163  0.308795  0.258321  0.228078  0.220338  0.21375  0.203307  0.204508  0.214664  0.214175  0.203338  0.202194  0.211859  0.211796  0.201759  0.202071  0.212326  0.213824  0.206039  0.205915  0.213155  0.210143  0.198178  -100   
-100   -100   0.34833  0.312711  0.263051  0.232476  0.223622  0.216691  0.20667  0.207749  0.217241  0.216806  0.206743  0.205752  0.214801  0.214708  0.205229  0.205367  0.214876  0.216302  0.209085  0.208963  0.215611  0.212613  0.201288  -100   
-100   -100   0.351318  0.316453  0.267613  0.23675  0.226841  0.21957  0.20993  0.210883  0.219742  0.219362  0.210038  0.209191  0.217654  0.21753  0.208583  0.20856  0.217357  0.218709  0.212022  0.211901  0.217984  0.215006  0.204296  -100   
-100   -100   0.354135  0.320024  0.272008  0.240899  0.229989  0.222379  0.213085  0.213911  0.22217  0.221844  0.213221  0.21251  0.220415  0.220262  0.211819  0.211646  0.219765  0.221041  0.214853  0.21473  0.220287  0.21733  0.207203  -100   
-100   -100   0.356788  0.32343  0.276236  0.24492  0.233064  0.225119  0.216137  0.216833  0.224527  0.224255  0.216294  0.215709  0.223087  0.222905  0.214938  0.214628  0.222107  0.223305  0.217579  0.217452  0.222515  0.219585  0.210009  -100   
-100   -100   0.359288  0.326676  0.280299  0.248816  0.236069  0.227792  0.219086  0.21965  0.22681  0.226591  0.219256  0.218789  0.225672  0.225462  0.217943  0.217506  0.224382  0.2255  0.220203  0.220071  0.224679  0.221777  0.212718  -100   
-100   -100   0.361644  0.32977  0.284202  0.252585  0.239  0.230397  0.221935  0.222366  0.229022  0.228856  0.222109  0.221752  0.228167  0.227929  0.220833  0.220279  0.226582  0.227621  0.222727  0.222588  0.226775  0.223904  0.215329  -100   
-100   -100   0.363854  0.332708  0.287945  0.256229  0.24186  0.232936  0.224685  0.224982  0.231163  0.231047  0.224854  0.224599  0.230573  0.230309  0.22361  0.22295  0.228712  0.229671  0.22515  0.225003  0.228789  0.225952  0.217844  -100   
-100   -100   0.365932  0.335503  0.291534  0.25975  0.244654  0.235415  0.227339  0.2275  0.23323  0.233163  0.227493  0.227331  0.232892  0.232603  0.226277  0.225519  0.230778  0.231657  0.227476  0.22732  0.230731  0.22793  0.220264  -100   
-100   -100   0.36788  0.338154  0.294972  0.263149  0.247374  0.237826  0.229898  0.229922  0.235228  0.235207  0.230027  0.229952  0.235127  0.234812  0.228836  0.22799  0.232776  0.233575  0.229708  0.229542  0.232603  0.22984  0.222591  -100   
-100   -100   0.36971  0.340674  0.298261  0.266427  0.250014  0.240166  0.232365  0.232251  0.237159  0.237183  0.232458  0.232464  0.237277  0.236939  0.23129  0.230363  0.234707  0.235428  0.231848  0.231672  0.234407  0.231683  0.224828  -100   
-100   -100   0.371419  0.343057  0.301405  0.269585  0.252581  0.242438  0.234741  0.234489  0.239024  0.23909  0.234791  0.234869  0.239348  0.238988  0.23364  0.232641  0.23657  0.237213  0.233899  0.233711  0.236145  0.233461  0.226977  -100   
-100   -100   0.373015  0.345312  0.304409  0.272628  0.255078  0.244649  0.237031  0.236641  0.240832  0.240937  0.237027  0.237172  0.241336  0.240955  0.235891  0.234827  0.238368  0.238936  0.235864  0.235663  0.237819  0.235177  0.229041  -100   
-100   -100   0.374508  0.347448  0.307279  0.275558  0.257511  0.246803  0.239238  0.238709  0.242574  0.242716  0.239169  0.239375  0.243244  0.242843  0.238045  0.236921  0.2401  0.240593  0.237744  0.23753  0.23943  0.236831  0.231021  -100   
-100   -100   0.375903  0.34947  0.310017  0.278378  0.259869  0.248891  0.241363  0.240694  0.244248  0.244423  0.241218  0.241478  0.245074  0.244654  0.240103  0.238926  0.241768  0.242189  0.239544  0.239316  0.24098  0.238424  0.23292  -100   
-100   -100   0.377197  0.351373  0.312627  0.281089  0.262152  0.250913  0.243406  0.242599  0.245858  0.246065  0.243177  0.243487  0.246828  0.246391  0.242071  0.240846  0.243378  0.243728  0.241265  0.241023  0.242468  0.239957  0.234742  -100   
-100   -100   0.378399  0.353169  0.315113  0.283693  0.264364  0.252872  0.245373  0.244426  0.247411  0.247645  0.24505  0.245404  0.248508  0.248054  0.243949  0.242683  0.244923  0.245205  0.242911  0.242653  0.243896  0.241429  0.236486  -100   
-100   -100   0.379516  0.354862  0.31748  0.286194  0.266506  0.25477  0.247266  0.24618  0.248918  0.249177  0.24684  0.247233  0.250116  0.249646  0.245742  0.244438  0.246408  0.246624  0.244482  0.244209  0.245265  0.242844  0.238156  -100   
-100   -100   0.380545  0.356451  0.319732  0.288595  0.268583  0.256611  0.249086  0.247863  0.250359  0.250639  0.248548  0.248976  0.251653  0.251169  0.247451  0.246115  0.247839  0.24799  0.245983  0.245694  0.246579  0.244202  0.239755  -100   
-100   -100   0.381493  0.357943  0.321872  0.290898  0.270591  0.258394  0.250837  0.249476  0.25174  0.252038  0.250178  0.250636  0.253126  0.252629  0.249081  0.247717  0.249217  0.249306  0.247416  0.247111  0.247836  0.245506  0.241283  -100   
-100   -100   0.382364  0.359341  0.323905  0.293105  0.272532  0.260118  0.252519  0.251022  0.253069  0.253383  0.251732  0.252216  0.254532  0.254022  0.250634  0.249246  0.250531  0.25056  0.248782  0.24846  0.249039  0.246754  0.242744  -100   
-100   -100   0.383161  0.36065  0.325835  0.295221  0.274408  0.261786  0.254136  0.252503  0.254344  0.25467  0.253212  0.253718  0.255872  0.25535  0.252111  0.250701  0.251787  0.251759  0.250083  0.249743  0.250193  0.247953  0.24414  -100   
-100   -100   0.383887  0.361872  0.327665  0.297247  0.276224  0.263403  0.255691  0.253922  0.255565  0.255901  0.25462  0.255146  0.257147  0.256615  0.253515  0.252087  0.25299  0.252906  0.251323  0.250966  0.251304  0.249109  0.245473  -100   
-100   -100   0.384546  0.363013  0.329398  0.299186  0.277976  0.264965  0.257184  0.255281  0.256736  0.257077  0.255959  0.256501  0.25836  0.257818  0.254849  0.253407  0.254146  0.254011  0.252504  0.252129  0.252362  0.250211  0.246744  -100   
-100   -100   0.38514  0.364074  0.331039  0.30104  0.279668  0.266475  0.258618  0.256583  0.257857  0.258202  0.257232  0.257786  0.259517  0.258965  0.256116  0.254662  0.255247  0.25506  0.253626  0.253234  0.253366  0.251259  0.247956  -100   
-100   -100   0.385671  0.365058  0.33259  0.302813  0.281299  0.267934  0.259995  0.257828  0.258931  0.259276  0.258441  0.259005  0.260614  0.260054  0.257317  0.255854  0.256297  0.256062  0.254691  0.254281  0.254317  0.252255  0.249108  -100   
-100   -100   0.386141  0.365968  0.334055  0.304506  0.282873  0.269344  0.261318  0.259019  0.259962  0.260304  0.259588  0.26016  0.261656  0.261089  0.258456  0.256986  0.257304  0.257023  0.255702  0.255274  0.255222  0.253202  0.250204  -100   
-100   -100   0.386553  0.366806  0.335437  0.306121  0.284387  0.270703  0.262588  0.260159  0.26095  0.261287  0.260676  0.261253  0.262644  0.26207  0.259535  0.25806  0.258259  0.257935  0.256661  0.256214  0.256082  0.254105  0.251245  -100   
-100   -100   0.386911  0.367578  0.336737  0.307661  0.285839  0.272008  0.263805  0.261248  0.261891  0.26222  0.261706  0.262285  0.263578  0.262998  0.260554  0.259077  0.259164  0.258797  0.257568  0.257104  0.256902  0.254967  0.252234  -100   
-100   -100   0.387216  0.368284  0.337959  0.309128  0.287235  0.273266  0.264971  0.262287  0.262785  0.263103  0.26268  0.263259  0.26446  0.263874  0.261516  0.260038  0.260021  0.259615  0.258427  0.257944  0.257678  0.255784  0.253172  -100   
-100   -100   0.387467  0.368925  0.339107  0.310523  0.288574  0.274474  0.266088  0.263279  0.263638  0.263943  0.263599  0.264177  0.265292  0.264701  0.262423  0.260946  0.260834  0.26039  0.259238  0.258737  0.258417  0.256563  0.254061  -100   
-100   -100   0.387669  0.369504  0.340181  0.311849  0.289859  0.275638  0.267157  0.264225  0.264451  0.26474  0.264467  0.265042  0.266076  0.26548  0.263279  0.261803  0.261614  0.261134  0.260005  0.259486  0.259123  0.257309  0.254904  -100   
-100   -100   0.387829  0.370031  0.341186  0.313109  0.291091  0.276755  0.268181  0.265126  0.265224  0.265495  0.265284  0.265854  0.266815  0.266215  0.264084  0.262613  0.262353  0.261838  0.260728  0.260192  0.259784  0.258009  0.2557  -100   
-100   -100   0.38794  0.370498  0.342124  0.314303  0.292269  0.277826  0.26916  0.265984  0.265957  0.266207  0.266053  0.266617  0.267509  0.266907  0.26484  0.263374  0.263044  0.262497  0.261408  0.260855  0.260403  0.258666  0.256451  -100   
-100   -100   0.388005  0.370909  0.342996  0.315434  0.293397  0.278855  0.270096  0.266801  0.266652  0.26688  0.266774  0.267331  0.268159  0.267553  0.265548  0.264089  0.263691  0.263115  0.262045  0.261475  0.260987  0.259287  0.257159  -100   
-100   -100   0.388028  0.371267  0.343806  0.316505  0.294479  0.279845  0.270989  0.267577  0.267312  0.267516  0.267451  0.267999  0.268769  0.268161  0.266211  0.264759  0.264303  0.263698  0.262642  0.262056  0.261532  0.259868  0.257824  -100   
-100   -100   0.388009  0.371573  0.344556  0.317516  0.295509  0.28079  0.271842  0.268315  0.267936  0.268113  0.268083  0.268622  0.269336  0.268725  0.266829  0.265386  0.264881  0.264248  0.2632  0.262599  0.262042  0.260413  0.258449  -100   
-100   -100   0.387949  0.371831  0.345246  0.318468  0.296491  0.281694  0.272656  0.269014  0.26853  0.268678  0.268673  0.269201  0.269861  0.269248  0.267405  0.265972  0.26542  0.264762  0.263721  0.263104  0.262517  0.260923  0.259034  -100   
-100   -100   0.387852  0.372041  0.345879  0.319365  0.297428  0.28256  0.273431  0.269678  0.269093  0.269212  0.269223  0.269739  0.270347  0.269733  0.267939  0.266516  0.26592  0.265237  0.264206  0.263574  0.262964  0.261404  0.259581  -100   
-100   -100   0.387722  0.372209  0.346459  0.320208  0.298316  0.283384  0.274169  0.270307  0.26962  0.269706  0.269734  0.270236  0.270796  0.270181  0.268434  0.267021  0.266383  0.265678  0.264656  0.264009  0.263384  0.261857  0.260093  -100   
-100   -100   0.387554  0.372332  0.346985  0.320997  0.299158  0.284167  0.274868  0.270899  0.270108  0.270161  0.270205  0.270693  0.271209  0.270593  0.268889  0.267488  0.266813  0.266086  0.265071  0.264411  0.263768  0.262272  0.260569  -100   
-100   -100   0.387351  0.372411  0.34746  0.321734  0.299958  0.284915  0.275531  0.271457  0.270564  0.270582  0.270639  0.271112  0.271585  0.270969  0.269307  0.267918  0.267209  0.266462  0.265453  0.264781  0.264128  0.262663  0.261011  -100   
-100   -100   0.387115  0.372449  0.347886  0.322422  0.300719  0.28563  0.27616  0.271983  0.27099  0.270972  0.271037  0.271494  0.271927  0.27131  0.269689  0.268313  0.267573  0.266807  0.265804  0.26512  0.26446  0.263026  0.26142  -100   
-100   -100   0.386847  0.372448  0.348265  0.323063  0.301439  0.286309  0.276756  0.272477  0.271391  0.271336  0.271401  0.271841  0.272236  0.271619  0.270036  0.268673  0.267905  0.267122  0.266123  0.265429  0.264761  0.263356  0.261797  -100   
-100   -100   0.386548  0.372409  0.348598  0.323656  0.302119  0.286955  0.27732  0.272943  0.271767  0.271673  0.271732  0.272155  0.272513  0.271896  0.270349  0.268999  0.268207  0.267409  0.266412  0.265709  0.265039  0.263662  0.262144  -100   
-100   -100   0.386228  0.372342  0.348886  0.324204  0.302753  0.287559  0.277851  0.273377  0.272108  0.271974  0.272031  0.272435  0.272758  0.272141  0.270629  0.269293  0.268479  0.267666  0.266672  0.26596  0.265284  0.263936  0.26246  -100   
-100   -100   0.385881  0.37224  0.349132  0.324708  0.303346  0.288128  0.278349  0.27378  0.27242  0.272245  0.272297  0.272682  0.272973  0.272356  0.270878  0.269555  0.268722  0.267895  0.266903  0.266184  0.265503  0.264181  0.262746  -100   
-100   -100   0.385501  0.372099  0.349336  0.325168  0.3039  0.288663  0.278817  0.274155  0.272706  0.272489  0.272533  0.272898  0.273158  0.272542  0.271097  0.269788  0.268948  0.268108  0.267107  0.266382  0.265698  0.264402  0.263005  -100   
-100   -100   0.385092  0.371922  0.349499  0.325585  0.304419  0.289167  0.279254  0.274503  0.272965  0.272705  0.27274  0.273084  0.273314  0.272699  0.271286  0.269991  0.269138  0.268286  0.267284  0.266553  0.265863  0.264593  0.263235  -100   
-100   -100   0.38466  0.371716  0.349624  0.325963  0.304901  0.28964  0.279663  0.274823  0.273199  0.272896  0.272918  0.273241  0.273442  0.272828  0.271444  0.270164  0.269297  0.268435  0.267434  0.266698  0.266003  0.264757  0.263439  -100   
-100   -100   0.384206  0.371482  0.349711  0.326301  0.305346  0.290079  0.280043  0.275117  0.27341  0.273062  0.273069  0.27337  0.273543  0.27293  0.271575  0.270309  0.26943  0.268558  0.267559  0.266819  0.266122  0.264901  0.263617  -100   
-100   -100   0.383725  0.371215  0.349762  0.3266  0.305758  0.29049  0.280396  0.275386  0.273597  0.273204  0.273193  0.273472  0.273618  0.273006  0.271678  0.270427  0.269537  0.268656  0.26766  0.266917  0.266222  0.265024  0.263771  -100   
-100   -100   0.38322  0.370918  0.349778  0.326863  0.306137  0.290872  0.280722  0.27563  0.27376  0.273322  0.273291  0.273547  0.273667  0.273056  0.271755  0.270518  0.269618  0.26873  0.267737  0.266992  0.266308  0.265133  0.263901  -100   
-100   -100   0.382692  0.370595  0.34976  0.32709  0.306484  0.291227  0.281022  0.27585  0.273899  0.273415  0.273364  0.273597  0.273692  0.273082  0.271806  0.270584  0.269675  0.26878  0.267792  0.267047  0.266382  0.26523  0.26401  -100   
-100   -100   0.382144  0.370245  0.349709  0.327281  0.306796  0.29155  0.281295  0.276046  0.274014  0.273484  0.273412  0.273622  0.273692  0.273083  0.271832  0.270624  0.269711  0.26881  0.267825  0.267081  0.266429  0.265298  0.264097  -100   
-100   -100   0.381575  0.369869  0.349626  0.327438  0.307075  0.291843  0.281543  0.276218  0.274108  0.27353  0.273436  0.273622  0.273669  0.273061  0.271834  0.270641  0.269725  0.268819  0.267837  0.267095  0.266464  0.265355  0.264163  -100   
-100   -100   0.380986  0.369468  0.349512  0.327562  0.307321  0.292108  0.281766  0.276367  0.274179  0.273554  0.273437  0.273599  0.273623  0.273016  0.271812  0.270634  0.269714  0.268804  0.267826  0.267088  0.266467  0.265378  0.264207  -100   
-100   -100   0.380378  0.369043  0.349369  0.327653  0.307538  0.292346  0.281964  0.276494  0.274229  0.273557  0.273416  0.273554  0.273555  0.272949  0.271767  0.270604  0.269679  0.268767  0.267793  0.267059  0.266442  0.265374  0.264229  -100   
-100   -100   0.379752  0.368597  0.349196  0.327714  0.307725  0.292557  0.282139  0.276598  0.274259  0.273538  0.273373  0.273486  0.273465  0.272861  0.2717  0.270551  0.269625  0.26871  0.26774  0.267011  0.266398  0.26535  0.264231  -100   
-100   -100   0.379107  0.368127  0.348995  0.327743  0.307882  0.292743  0.282291  0.276682  0.274268  0.2735  0.273308  0.273397  0.273354  0.272751  0.271612  0.270477  0.269551  0.268635  0.267668  0.266944  0.266337  0.265309  0.264213  -100   
-100   -100   0.378443  0.367634  0.348767  0.327743  0.308012  0.292903  0.282419  0.276744  0.274257  0.273441  0.273222  0.273287  0.273224  0.272622  0.271502  0.270382  0.269456  0.268539  0.267576  0.266859  0.266259  0.26525  0.264176  -100   
-100   -100   0.377762  0.36712  0.348513  0.327714  0.308114  0.293039  0.282526  0.276786  0.274227  0.273362  0.273116  0.273156  0.273073  0.272472  0.271373  0.270267  0.269347  0.26843  0.267467  0.266757  0.266164  0.265174  0.264122  -100   
-100   -100   0.377064  0.366584  0.348233  0.327657  0.308188  0.293149  0.28261  0.276808  0.274178  0.273265  0.272991  0.273007  0.272904  0.272304  0.271224  0.270133  0.269217  0.2683  0.26734  0.266638  0.266051  0.26508  0.264049  -100   
-100   -100   0.376349  0.366029  0.347928  0.327572  0.308236  0.293235  0.282673  0.276811  0.274113  0.273151  0.272847  0.272838  0.272716  0.272117  0.271055  0.269979  0.269065  0.268149  0.267196  0.266501  0.265922  0.264969  0.263959  -100   
-100   -100   0.375621  0.365457  0.347599  0.327461  0.308257  0.293298  0.282715  0.276795  0.274032  0.273022  0.272685  0.272651  0.27251  0.271911  0.270868  0.269806  0.268893  0.267979  0.267034  0.266347  0.265778  0.264843  0.263852  -100   
-100   -100   0.374877  0.364865  0.347246  0.327324  0.308254  0.293338  0.282737  0.27676  0.27393  0.272872  0.272504  0.272446  0.272286  0.271689  0.270662  0.269614  0.268704  0.267792  0.266855  0.266178  0.265616  0.264699  0.263729  -100   
-100   -100   0.374116  0.364254  0.346871  0.327161  0.308225  0.293355  0.282737  0.276706  0.27381  0.272704  0.272306  0.272224  0.272046  0.271449  0.270439  0.269405  0.268498  0.267589  0.266661  0.265992  0.265439  0.264539  0.263589  -100   
-100   -100   0.37334  0.363624  0.346473  0.326974  0.308172  0.293349  0.282718  0.276634  0.273674  0.272519  0.272091  0.271984  0.271789  0.271193  0.270199  0.269179  0.268275  0.26737  0.266451  0.265791  0.26525  0.264367  0.263434  -100   
-100   -100   0.37255  0.362977  0.346054  0.326762  0.308095  0.293322  0.28268  0.276545  0.27352  0.272318  0.271859  0.271728  0.271516  0.27092  0.269942  0.268936  0.268036  0.267135  0.266226  0.265576  0.265044  0.264179  0.263263  -100   
-100   -100   0.371746  0.362313  0.345613  0.326527  0.307994  0.293273  0.282622  0.276438  0.27335  0.2721  0.271611  0.271457  0.271227  0.270632  0.269669  0.268677  0.267781  0.266885  0.265986  0.265345  0.264825  0.263977  0.263078  -100   
-100   -100   0.370929  0.361633  0.345153  0.326269  0.307871  0.293204  0.282545  0.276314  0.273168  0.271871  0.271348  0.271169  0.270924  0.270329  0.26938  0.268402  0.267511  0.26662  0.265732  0.265101  0.264597  0.263765  0.262877  -100   
-100   -100   0.370099  0.360937  0.344672  0.325989  0.307726  0.293114  0.282451  0.276175  0.272974  0.271629  0.27107  0.270868  0.270605  0.270012  0.269076  0.268111  0.267226  0.266341  0.265464  0.264843  0.264352  0.263536  0.262663  -100   
-100   -100   0.369256  0.360225  0.344172  0.325687  0.30756  0.293004  0.282339  0.276019  0.27276  0.271369  0.270777  0.270551  0.270273  0.26968  0.268758  0.267806  0.266927  0.266047  0.265182  0.26457  0.264088  0.263288  0.262433  -100   
-100   -100   0.368401  0.359499  0.343654  0.325365  0.307372  0.292874  0.282208  0.275848  0.27253  0.271093  0.27047  0.27022  0.269926  0.269334  0.268425  0.267486  0.266612  0.265739  0.264885  0.264283  0.263809  0.263026  0.262189  -100   
-100   -100   0.367534  0.358758  0.343117  0.325021  0.307163  0.292725  0.282061  0.27566  0.27229  0.270806  0.270149  0.269875  0.269567  0.268974  0.268079  0.267152  0.266284  0.265418  0.264575  0.263983  0.263518  0.26275  0.261931  -100   
-100   -100   0.366656  0.358003  0.342563  0.324658  0.306934  0.292558  0.281897  0.275459  0.272038  0.270509  0.269815  0.269518  0.269194  0.268601  0.267718  0.266804  0.265943  0.265083  0.264252  0.26367  0.263214  0.262462  0.261659  -100   
-100   -100   0.365771  0.35724  0.341992  0.324275  0.306686  0.292372  0.281716  0.275243  0.27177  0.270196  0.269468  0.269147  0.268808  0.268216  0.267345  0.266443  0.265588  0.264736  0.263917  0.263344  0.262897  0.26216  0.261374  -100   
-100   -100   0.364879  0.356466  0.341405  0.323874  0.306418  0.292168  0.281519  0.275012  0.271487  0.269868  0.269109  0.268764  0.268411  0.267818  0.266959  0.266069  0.26522  0.264376  0.263568  0.263006  0.262565  0.261844  0.261076  -100   
-100   -100   0.363976  0.355679  0.340802  0.323455  0.306132  0.291946  0.281305  0.274767  0.271191  0.269528  0.268736  0.268368  0.268001  0.267409  0.266561  0.265682  0.264839  0.264003  0.263208  0.262655  0.262222  0.261516  0.260765  -100   
-100   -100   0.363069  0.354885  0.340185  0.323018  0.305828  0.291708  0.281077  0.274508  0.270883  0.269177  0.268353  0.267961  0.26758  0.266988  0.26615  0.265283  0.264446  0.263618  0.262835  0.262292  0.261867  0.261176  0.260441  -100   
-100   -100   0.362144  0.354071  0.339552  0.322563  0.305506  0.291452  0.280833  0.274236  0.270564  0.268816  0.267957  0.267542  0.267147  0.266555  0.265728  0.264872  0.264041  0.263222  0.262451  0.261917  0.261499  0.260822  0.260105  -100   
-100   -100   0.361208  0.353243  0.338904  0.322091  0.305167  0.291181  0.280576  0.273952  0.270244  0.268453  0.267552  0.267113  0.266704  0.266112  0.265295  0.264449  0.263625  0.262814  0.262055  0.261532  0.261125  0.260462  0.259757  -100   
-100   -100   0.360263  0.352405  0.338242  0.321603  0.30481  0.290893  0.280304  0.273656  0.269905  0.268072  0.267137  0.266674  0.266251  0.265658  0.26485  0.264014  0.263197  0.262395  0.26165  0.261137  0.260749  0.2601  0.2594  -100   
-100   -100   0.359311  0.351556  0.337566  0.321098  0.304438  0.29059  0.280018  0.273346  0.269553  0.267679  0.26671  0.266223  0.265787  0.265193  0.264395  0.263569  0.262759  0.261965  0.261234  0.26073  0.260351  0.259716  0.259031  -100   
-100   -100   0.358351  0.350698  0.336878  0.320578  0.304049  0.290272  0.279717  0.273024  0.269189  0.267274  0.266273  0.265763  0.265313  0.264719  0.26393  0.263113  0.26231  0.261525  0.260806  0.260313  0.25994  0.259318  0.258649  -100   
-100   -100   0.357385  0.349831  0.336176  0.320044  0.303645  0.289939  0.279404  0.272691  0.268814  0.266859  0.265826  0.265293  0.26483  0.264235  0.263454  0.262647  0.26185  0.261074  0.260369  0.259887  0.259545  0.258936  0.258259  -100   
-100   -100   0.356411  0.348955  0.335463  0.319495  0.303226  0.289592  0.279077  0.272346  0.268429  0.266434  0.26537  0.264813  0.264337  0.263742  0.262969  0.262171  0.261381  0.260614  0.259924  0.259453  0.259134  0.258539  0.257861  -100   
-100   -100   0.35543  0.348069  0.334737  0.318931  0.302792  0.28923  0.278737  0.271989  0.268034  0.266001  0.264904  0.264324  0.263835  0.263239  0.262474  0.261684  0.260901  0.260144  0.259468  0.259009  0.258706  0.258124  0.257452  -100   
-100   -100   0.354442  0.347175  0.334  0.318355  0.302344  0.288855  0.278385  0.271622  0.267629  0.265558  0.26443  0.263827  0.263325  0.262728  0.26197  0.261189  0.260412  0.259665  0.259003  0.258557  0.258273  0.257703  0.257034  -100   
-100   -100   0.353448  0.346273  0.333252  0.317765  0.301882  0.288466  0.278021  0.271243  0.267215  0.265106  0.263947  0.263321  0.262806  0.262208  0.261457  0.260684  0.259914  0.259176  0.258528  0.258094  0.257825  0.257268  0.256606  -100   
-100   -100   0.352447  0.345362  0.332494  0.317162  0.301406  0.288065  0.277645  0.270855  0.266791  0.264646  0.263455  0.262807  0.26228  0.261679  0.260935  0.26017  0.259407  0.258679  0.258045  0.257625  0.257378  0.256834  0.256171  -100   
-100   -100   0.35144  0.344443  0.331724  0.316546  0.300917  0.28765  0.277257  0.270456  0.266361  0.264179  0.262956  0.262285  0.261745  0.261143  0.260405  0.259648  0.258892  0.258173  0.257553  0.257147  0.256919  0.256387  0.255727  -100   
-100   -100   0.350427  0.343517  0.330945  0.315919  0.300416  0.287224  0.27686  0.270049  0.265939  0.263721  0.262451  0.261756  0.261203  0.260599  0.259867  0.259117  0.258368  0.257659  0.257053  0.256662  0.256453  0.255933  0.255275  -100   
-100   -100   0.349408  0.342583  0.330156  0.31528  0.299902  0.286786  0.276453  0.269634  0.265508  0.263255  0.26194  0.261222  0.260653  0.260048  0.259322  0.258578  0.257836  0.257137  0.256546  0.25617  0.255985  0.255477  0.254816  -100   
-100   -100   0.348384  0.341642  0.329357  0.31463  0.299376  0.286335  0.276034  0.269209  0.265054  0.262767  0.26142  0.260679  0.260097  0.259489  0.258768  0.258032  0.257296  0.256607  0.256031  0.255672  0.25552  0.255024  0.254351  -100   
-100   -100   0.347353  0.340693  0.328549  0.313969  0.298838  0.285874  0.275604  0.268774  0.264596  0.262276  0.260893  0.260128  0.259533  0.258924  0.258207  0.257478  0.256749  0.25607  0.255511  0.25517  0.255049  0.254564  0.253882  -100   
-100   -100   0.346317  0.339738  0.327732  0.313297  0.298289  0.285401  0.275164  0.268331  0.264136  0.261783  0.26036  0.259572  0.258963  0.258351  0.257639  0.256916  0.256194  0.255525  0.254981  0.254659  0.254554  0.254081  0.253405  -100   
-100   -100   0.345275  0.338776  0.326906  0.312614  0.297729  0.284918  0.274715  0.267879  0.26366  0.261275  0.259821  0.259009  0.258386  0.257772  0.257064  0.256348  0.255632  0.254973  0.254444  0.254141  0.254048  0.253587  0.25292  -100   
-100   -100   0.344229  0.337807  0.326072  0.311922  0.297158  0.284424  0.274255  0.267419  0.263175  0.260759  0.259275  0.258439  0.257804  0.257186  0.256483  0.255772  0.255063  0.254415  0.2539  0.253616  0.253538  0.253088  0.252429  -100   
-100   -100   0.343177  0.336832  0.32523  0.31122  0.296576  0.283919  0.273785  0.26695  0.262682  0.260235  0.258722  0.257863  0.257215  0.256594  0.255895  0.25519  0.254488  0.25385  0.25335  0.253087  0.253029  0.252591  0.251933  -100   
-100   -100   0.34212  0.335851  0.324379  0.310508  0.295984  0.283405  0.273307  0.266473  0.262183  0.259706  0.258164  0.257281  0.25662  0.255997  0.255301  0.254602  0.253906  0.253279  0.252796  0.252554  0.252523  0.252096  0.251433  -100   
-100   -100   0.341058  0.334864  0.323521  0.309787  0.295383  0.282881  0.272819  0.265989  0.261678  0.259172  0.2576  0.256694  0.25602  0.255393  0.254701  0.254007  0.253318  0.252702  0.252235  0.252014  0.252002  0.251586  0.250929  -100   
-100   -100   0.339992  0.333872  0.322655  0.309058  0.294772  0.282347  0.272324  0.265498  0.261179  0.258644  0.257032  0.256102  0.255414  0.254784  0.254095  0.253406  0.252725  0.252119  0.251669  0.251469  0.251473  0.251068  0.250418  -100   
-100   -100   0.338921  0.332873  0.321782  0.308319  0.294151  0.281805  0.271822  0.265002  0.260671  0.258108  0.25646  0.255506  0.254804  0.25417  0.253484  0.2528  0.252125  0.251531  0.251097  0.250919  0.250939  0.250546  0.249903  -100   
-100   -100   0.337846  0.33187  0.320903  0.307572  0.293522  0.281254  0.271311  0.264497  0.26015  0.257559  0.255882  0.254904  0.254188  0.253551  0.252867  0.252188  0.25152  0.250937  0.25052  0.250364  0.250399  0.250018  0.249383  -100   
-100   -100   0.336766  0.330861  0.320016  0.306818  0.292883  0.280694  0.270791  0.263986  0.25963  0.257013  0.2553  0.254297  0.253568  0.252926  0.252245  0.251571  0.25091  0.250338  0.249938  0.249805  0.249856  0.249487  0.248859  -100   
-100   -100   0.335683  0.329847  0.319123  0.306055  0.292237  0.280126  0.270266  0.26347  0.259105  0.256462  0.254714  0.253687  0.252943  0.252297  0.251618  0.250949  0.250295  0.249734  0.249352  0.249241  0.249313  0.248955  0.248331  -100   
-100   -100   0.334596  0.328829  0.318223  0.305285  0.291582  0.279549  0.269731  0.262947  0.258569  0.2559  0.254123  0.253072  0.252314  0.251664  0.250986  0.250322  0.249675  0.249126  0.248761  0.248672  0.248759  0.248413  0.247798  -100   
-100   -100   0.333506  0.327806  0.317318  0.304507  0.290919  0.278965  0.26919  0.262417  0.258025  0.255332  0.253528  0.252452  0.25168  0.251025  0.25035  0.249691  0.24905  0.248512  0.248166  0.248098  0.248199  0.247865  0.247261  -100   
-100   -100   0.332412  0.326779  0.316407  0.303722  0.290248  0.278373  0.268641  0.261881  0.257476  0.254759  0.252928  0.251828  0.251042  0.250383  0.249709  0.249054  0.248421  0.247895  0.247566  0.24752  0.247634  0.247311  0.246719  -100   
-100   -100   0.331314  0.325747  0.31549  0.302931  0.28957  0.277774  0.268086  0.261339  0.256922  0.254181  0.252324  0.251201  0.250401  0.249737  0.249064  0.248414  0.247788  0.247273  0.246962  0.246937  0.247063  0.246752  0.246172  -100   
-100   -100   0.330214  0.324712  0.314567  0.302133  0.288884  0.277167  0.267524  0.260791  0.256363  0.2536  0.251717  0.25057  0.249756  0.249087  0.248415  0.247769  0.24715  0.246648  0.246354  0.246349  0.246486  0.246188  0.245621  -100   
-100   -100   0.329111  0.323672  0.31364  0.301328  0.288192  0.276554  0.266956  0.260237  0.255799  0.253014  0.251106  0.249935  0.249107  0.248433  0.247762  0.24712  0.246509  0.246018  0.245742  0.245756  0.245905  0.245619  0.245065  -100   
-100   -100   0.328005  0.32263  0.312707  0.300517  0.287492  0.275933  0.266381  0.259679  0.255231  0.252424  0.250491  0.249297  0.248454  0.247775  0.247105  0.246468  0.245864  0.245385  0.245126  0.245159  0.245318  0.245044  0.244505  -100   
-100   -100   0.326896  0.321583  0.31177  0.2997  0.286786  0.275306  0.265801  0.259114  0.254661  0.251833  0.249872  0.248656  0.247799  0.247114  0.246445  0.245812  0.245215  0.244748  0.244507  0.244558  0.244731  0.244469  0.24394  -100   
-100   -100   0.325785  0.320534  0.310828  0.298878  0.286074  0.274673  0.265216  0.258546  0.254091  0.251243  0.249252  0.248013  0.24714  0.24645  0.245782  0.245152  0.244563  0.244108  0.243885  0.243954  0.244152  0.243902  0.243372  -100   
-100   -100   0.324672  0.319481  0.309881  0.29805  0.285355  0.274034  0.264625  0.257972  0.25351  0.250643  0.248628  0.247366  0.246479  0.245783  0.245115  0.244489  0.243907  0.243464  0.243261  0.243347  0.243568  0.243331  0.242802  -100   
-100   -100   0.323556  0.318426  0.308931  0.297217  0.284631  0.273388  0.264027  0.257393  0.252923  0.250037  0.248  0.246716  0.245815  0.245113  0.244445  0.243823  0.243249  0.242818  0.242632  0.242735  0.242965  0.24274  0.242226  -100   
-100   -100   0.322439  0.317367  0.307976  0.296378  0.2839  0.272737  0.263425  0.256809  0.252331  0.249427  0.247368  0.246063  0.245148  0.24444  0.243772  0.243154  0.242587  0.242168  0.241998  0.242118  0.242355  0.242142  0.241643  -100   
-100   -100   0.32132  0.316307  0.307018  0.295535  0.283165  0.27208  0.262816  0.256219  0.251735  0.248813  0.246734  0.245408  0.244478  0.243764  0.243097  0.242483  0.241923  0.241516  0.241362  0.241496  0.24174  0.241539  0.241057  -100   
-100   -100   0.3202  0.315243  0.306056  0.294687  0.282424  0.271418  0.262203  0.255625  0.251135  0.248195  0.246096  0.24475  0.243806  0.243086  0.242418  0.241808  0.241255  0.24086  0.240722  0.240871  0.241126  0.240937  0.240466  -100   
-100   -100   0.319077  0.314178  0.30509  0.293834  0.281677  0.270751  0.261585  0.255026  0.25053  0.247574  0.245456  0.244089  0.243132  0.242406  0.241738  0.241131  0.240586  0.240202  0.24008  0.240243  0.240519  0.240342  0.239872  -100   
-100   -100   0.317954  0.313111  0.304122  0.292977  0.280926  0.270078  0.260962  0.254423  0.249921  0.246949  0.244812  0.243426  0.242455  0.241723  0.241054  0.240451  0.239914  0.239542  0.239436  0.239613  0.239902  0.239736  0.239275  -100   
-100   -100   0.316829  0.312041  0.30315  0.292116  0.280169  0.2694  0.260334  0.253815  0.249308  0.24632  0.244166  0.242761  0.241776  0.241038  0.240369  0.23977  0.239239  0.238879  0.238787  0.238978  0.239273  0.239119  0.238673  -100   
-100   -100   0.315703  0.31097  0.302175  0.29125  0.279408  0.268718  0.259701  0.253202  0.24869  0.245688  0.243516  0.242094  0.241096  0.240351  0.239682  0.239086  0.238562  0.238213  0.238136  0.238339  0.23864  0.238498  0.238067  -100   
-100   -100   0.314577  0.309897  0.301198  0.290381  0.278643  0.268031  0.259064  0.252585  0.248069  0.245053  0.242864  0.241424  0.240413  0.239662  0.238992  0.2384  0.237884  0.237546  0.237482  0.237697  0.238004  0.237873  0.237456  -100   
-100   -100   0.313449  0.308823  0.300218  0.289509  0.277874  0.267339  0.258425  0.251967  0.247469  0.244439  0.242212  0.240755  0.239729  0.238972  0.238301  0.237712  0.237203  0.236876  0.236825  0.237052  0.237365  0.237245  0.236842  -100   
-100   -100   0.312321  0.307747  0.299235  0.288633  0.2771  0.266644  0.257782  0.251346  0.246856  0.243813  0.241559  0.240084  0.239043  0.23828  0.237608  0.237022  0.23652  0.236204  0.236166  0.236404  0.236723  0.236613  0.236225  -100   
-100   -100   0.311193  0.306671  0.29825  0.287754  0.276323  0.265944  0.257133  0.250719  0.246228  0.243172  0.240902  0.23941  0.238356  0.237586  0.236913  0.236331  0.235836  0.23553  0.235504  0.235753  0.236077  0.235978  0.235604  -100   
-100   -100   0.310064  0.305593  0.297263  0.286871  0.275541  0.26524  0.256481  0.25009  0.245612  0.242544  0.240244  0.238735  0.237667  0.236891  0.236217  0.235638  0.23515  0.234854  0.23484  0.2351  0.235429  0.235341  0.234979  -100   
-100   -100   0.308935  0.304514  0.296274  0.285986  0.274756  0.264532  0.255826  0.249457  0.244984  0.241904  0.239585  0.238058  0.236977  0.236195  0.23552  0.234943  0.234462  0.234177  0.234175  0.234444  0.234778  0.2347  0.234352  -100   
-100   -100   0.307805  0.303434  0.295284  0.285097  0.273968  0.263821  0.255165  0.248821  0.244347  0.241256  0.238922  0.237379  0.236286  0.235497  0.234821  0.234247  0.233773  0.233498  0.233507  0.233785  0.234124  0.234056  0.233721  -100   
-100   -100   0.306676  0.302354  0.294291  0.284206  0.273176  0.263106  0.254501  0.24818  0.243706  0.240605  0.238257  0.236698  0.235593  0.234798  0.234121  0.233551  0.233083  0.232818  0.232837  0.233125  0.233471  0.233413  0.233087  -100   
-100   -100   0.305547  0.301273  0.293297  0.283313  0.27238  0.262387  0.253833  0.247537  0.243067  0.239956  0.237591  0.236016  0.2349  0.234098  0.23342  0.232852  0.232392  0.232136  0.232167  0.232463  0.232824  0.232776  0.232452  -100   
-100   -100   0.304417  0.300192  0.292302  0.282417  0.271582  0.261665  0.253163  0.246891  0.242425  0.239304  0.236924  0.235333  0.234205  0.233397  0.232718  0.232153  0.231699  0.231453  0.231496  0.2318  0.232176  0.232137  0.231815  -100   
-100   -100   0.303289  0.299111  0.291305  0.281519  0.270781  0.26094  0.252489  0.246242  0.241778  0.238648  0.236255  0.234649  0.233509  0.232695  0.232015  0.231453  0.231006  0.230769  0.230824  0.231137  0.231537  0.231507  0.231177  -100   
-100   -100   0.30216  0.298029  0.290307  0.280619  0.269977  0.260211  0.251812  0.245591  0.24113  0.237991  0.235585  0.233964  0.232813  0.231993  0.231311  0.230752  0.230311  0.230083  0.23015  0.230471  0.23088  0.23086  0.230536  -100   
-100   -100   0.301032  0.296947  0.289308  0.279716  0.26917  0.25948  0.251132  0.244937  0.240479  0.237333  0.234914  0.233277  0.232116  0.23129  0.230607  0.230051  0.229616  0.229397  0.229473  0.229802  0.230215  0.230203  0.229891  -100   
-100   -100   0.299905  0.295866  0.288309  0.278812  0.268361  0.258746  0.250449  0.244281  0.239827  0.236673  0.234241  0.23259  0.231418  0.230586  0.229902  0.229348  0.22892  0.228709  0.228794  0.229132  0.229546  0.229543  0.229244  -100   
-100   -100   0.298778  0.294784  0.287308  0.277907  0.267549  0.258009  0.249764  0.243622  0.239173  0.236012  0.233568  0.231903  0.23072  0.229882  0.229196  0.228646  0.228223  0.228021  0.228115  0.228459  0.228881  0.228886  0.228594  -100   
-100   -100   0.297653  0.293703  0.286307  0.277  0.266736  0.25727  0.249076  0.242961  0.238518  0.23535  0.232894  0.231215  0.230021  0.229177  0.228491  0.227942  0.227526  0.227332  0.227435  0.227788  0.228223  0.228236  0.227944  -100   
-100   -100   0.296528  0.292622  0.285305  0.276091  0.26592  0.256528  0.248386  0.242299  0.23786  0.234686  0.232219  0.230526  0.229322  0.228473  0.227784  0.227239  0.226828  0.226642  0.226754  0.227114  0.227555  0.227576  0.227292  -100   
-100   -100   0.295404  0.291542  0.284303  0.275181  0.265102  0.255784  0.247694  0.241634  0.237202  0.234022  0.231544  0.229837  0.228623  0.227767  0.227078  0.226535  0.22613  0.225952  0.226072  0.226439  0.226883  0.226912  0.226638  -100   
-100   -100   0.294281  0.290462  0.283301  0.27427  0.264282  0.255038  0.247  0.240967  0.236541  0.233356  0.230867  0.229148  0.227923  0.227062  0.226371  0.225831  0.225431  0.225261  0.225389  0.225763  0.22621  0.226247  0.225982  -100   
-100   -100   0.29316  0.289383  0.282298  0.273358  0.263461  0.25429  0.246304  0.240298  0.235879  0.232688  0.23019  0.228458  0.227224  0.226357  0.225665  0.225126  0.224732  0.22457  0.224705  0.225085  0.225537  0.22558  0.225325  -100   
-100   -100   0.292039  0.288304  0.281295  0.272444  0.262638  0.253539  0.245605  0.239628  0.235214  0.232019  0.229513  0.227768  0.226524  0.225652  0.224958  0.224422  0.224033  0.223878  0.22402  0.224408  0.224862  0.224913  0.224666  -100   
-100   -100   0.290921  0.287227  0.280293  0.27153  0.261813  0.252787  0.244905  0.238955  0.234548  0.231349  0.228834  0.227078  0.225824  0.224946  0.224252  0.223718  0.223334  0.223186  0.223335  0.223729  0.224187  0.224245  0.224006  -100   
-100   -100   0.289803  0.28615  0.27929  0.270616  0.260987  0.252033  0.244203  0.238281  0.23388  0.230677  0.228155  0.226388  0.225125  0.224241  0.223545  0.223013  0.222635  0.222494  0.22265  0.22305  0.223511  0.223575  0.223346  -100   
-100   -100   0.288687  0.285074  0.278288  0.2697  0.260159  0.251278  0.243499  0.237605  0.23321  0.230004  0.227476  0.225698  0.224425  0.223537  0.222839  0.222309  0.221936  0.221802  0.221964  0.22237  0.222834  0.222905  0.222684  -100   
-100   -100   0.287573  0.284  0.277286  0.268784  0.259331  0.250521  0.242794  0.236927  0.232539  0.22933  0.226795  0.225008  0.223726  0.222832  0.222133  0.221605  0.221237  0.221109  0.221278  0.22169  0.222156  0.222234  0.222021  -100   
-100   -100   0.28646  0.282927  0.276284  0.267868  0.258501  0.249762  0.242087  0.236248  0.23188  0.228669  0.226116  0.224318  0.223027  0.222128  0.221427  0.220902  0.220539  0.220417  0.220592  0.221009  0.221478  0.221562  0.221358  -100   
-100   -100   0.285349  0.281855  0.275283  0.266951  0.257671  0.249003  0.241381  0.23557  0.231216  0.228003  0.225437  0.22363  0.222329  0.221424  0.220722  0.220199  0.21984  0.219725  0.219906  0.220328  0.220799  0.220889  0.220693  -100   
-100   -100   0.28424  0.280784  0.274282  0.266034  0.25684  0.248242  0.240672  0.234889  0.230545  0.22733  0.224757  0.222941  0.221631  0.220721  0.220018  0.219496  0.219142  0.219033  0.21922  0.219647  0.220119  0.220215  0.220028  -100   
-100   -100   0.283133  0.279715  0.273282  0.265117  0.256007  0.24748  0.239961  0.234206  0.22987  0.226654  0.224076  0.222251  0.220933  0.220019  0.219314  0.218794  0.218444  0.218341  0.218534  0.218965  0.219439  0.219541  0.219362  -100   
-100   -100   0.282027  0.278647  0.272283  0.2642  0.255174  0.246716  0.239248  0.233522  0.229193  0.225976  0.223395  0.221562  0.220236  0.219317  0.21861  0.218092  0.217747  0.217649  0.217848  0.218283  0.218757  0.218865  0.218695  -100   
-100   -100   0.280924  0.277581  0.271285  0.263283  0.254341  0.245952  0.238535  0.232836  0.228516  0.225298  0.222713  0.220872  0.219539  0.218615  0.217907  0.217391  0.21705  0.216958  0.217162  0.217601  0.218076  0.218189  0.218028  -100   
-100   -100   0.279823  0.276517  0.270288  0.262367  0.253507  0.245187  0.23782  0.232149  0.227837  0.224619  0.222032  0.220183  0.218843  0.217914  0.217205  0.216691  0.216354  0.216267  0.216476  0.216918  0.217393  0.217511  0.217359  -100   
-100   -100   0.278724  0.275454  0.269291  0.26145  0.252673  0.244421  0.237109  0.231467  0.227218  0.224  0.221356  0.219499  0.218148  0.217215  0.216504  0.215991  0.215659  0.215577  0.215791  0.216236  0.21671  0.216833  0.21669  -100   
-100   -100   0.277627  0.274393  0.268296  0.260534  0.251838  0.243655  0.236399  0.230788  0.22657  0.223352  0.220683  0.218818  0.217454  0.216516  0.215804  0.215293  0.214964  0.214887  0.215106  0.215553  0.216026  0.216155  0.216021  -100   
-100   -100   0.276533  0.273334  0.267302  0.259618  0.251004  0.242889  0.235683  0.230104  0.225897  0.22268  0.220007  0.218132  0.216761  0.215819  0.215104  0.214595  0.21427  0.214198  0.214421  0.21487  0.215342  0.215476  0.21535  -100   
-100   -100   0.275441  0.272277  0.266309  0.258703  0.250169  0.242121  0.234966  0.229417  0.22522  0.222005  0.219329  0.217446  0.216069  0.215121  0.214406  0.213898  0.213577  0.21351  0.213736  0.214187  0.214658  0.214796  0.214679  -100   
-100   -100   0.274351  0.271222  0.265318  0.257788  0.249333  0.241353  0.234248  0.22873  0.224544  0.22133  0.218652  0.21676  0.215377  0.214425  0.213708  0.213202  0.212885  0.212822  0.213052  0.213504  0.213973  0.214115  0.214008  -100   
-100   -100   0.273264  0.27017  0.264328  0.256874  0.248498  0.240585  0.233529  0.228043  0.223869  0.220657  0.217976  0.216075  0.214686  0.21373  0.213012  0.212507  0.212193  0.212135  0.212368  0.21282  0.213287  0.213434  0.213336  -100   
-100   -100   0.272179  0.269119  0.263339  0.255961  0.247663  0.239816  0.23281  0.227356  0.223196  0.219985  0.2173  0.215392  0.213996  0.213036  0.212317  0.211813  0.211503  0.211449  0.211685  0.212137  0.212602  0.212753  0.212663  -100   
-100   -100   0.271097  0.26807  0.262352  0.255049  0.246828  0.239047  0.232091  0.22667  0.222523  0.219315  0.216626  0.214709  0.213308  0.212343  0.211623  0.21112  0.210813  0.210763  0.211003  0.211454  0.211916  0.212072  0.21199  -100   
-100   -100   0.270017  0.267024  0.261367  0.254137  0.245994  0.238278  0.231372  0.225983  0.221851  0.218646  0.215953  0.214027  0.21262  0.211652  0.21093  0.210429  0.210125  0.210079  0.21032  0.210771  0.211231  0.21139  0.211317  -100   
-100   -100   0.268941  0.26598  0.260383  0.253226  0.245159  0.237509  0.230653  0.225297  0.221181  0.217978  0.215281  0.213347  0.211934  0.210961  0.210238  0.209738  0.209438  0.209395  0.209639  0.210089  0.210545  0.210708  0.210643  -100   
-100   -100   0.267867  0.264938  0.259401  0.252317  0.244325  0.23674  0.229934  0.224612  0.220511  0.217311  0.21461  0.212668  0.211249  0.210272  0.209548  0.209049  0.208752  0.208713  0.208958  0.209407  0.209859  0.210026  0.209969  -100   
-100   -100   0.266795  0.263899  0.258421  0.251408  0.243492  0.235971  0.229216  0.223926  0.219841  0.216645  0.213941  0.21199  0.210565  0.209585  0.208859  0.208362  0.208067  0.208031  0.208278  0.208725  0.209174  0.209344  0.209294  -100   
-100   -100   0.265727  0.262862  0.257442  0.250501  0.242659  0.235202  0.228497  0.223242  0.219173  0.215981  0.213272  0.211313  0.209882  0.208898  0.208172  0.207675  0.207384  0.207351  0.207599  0.208043  0.208489  0.208661  0.20862  -100   
-100   -100   0.264662  0.261828  0.256466  0.249595  0.241827  0.234434  0.227779  0.222557  0.218505  0.215317  0.212605  0.210638  0.209201  0.208214  0.207486  0.206991  0.206701  0.206671  0.20692  0.207362  0.207804  0.20798  0.207945  -100   
-100   -100   0.263599  0.260797  0.255491  0.24869  0.240996  0.233666  0.227061  0.221874  0.217837  0.214653  0.211939  0.209965  0.208521  0.20753  0.206801  0.206307  0.206021  0.205993  0.206242  0.206682  0.207119  0.207298  0.207271  -100   
-100   -100   0.26254  0.259768  0.254519  0.247786  0.240165  0.232898  0.226344  0.22119  0.21717  0.213991  0.211275  0.209292  0.207843  0.206848  0.206118  0.205625  0.205341  0.205316  0.205566  0.206002  0.206435  0.206616  0.206596  -100   
-100   -100   0.261483  0.258742  0.253549  0.246884  0.239335  0.232131  0.225627  0.220507  0.216503  0.213329  0.210611  0.208622  0.207166  0.206168  0.205437  0.204945  0.204663  0.20464  0.20489  0.205323  0.205752  0.205935  0.205922  -100   
-100   -100   0.26043  0.257718  0.25258  0.245984  0.238506  0.231365  0.224911  0.219825  0.215836  0.212667  0.209949  0.207953  0.206491  0.205489  0.204757  0.204266  0.203986  0.203965  0.204215  0.204644  0.205069  0.205255  0.205247  -100   
-100   -100   0.259379  0.256698  0.251614  0.245085  0.237678  0.230599  0.224195  0.219143  0.21517  0.212006  0.209288  0.207285  0.205818  0.204812  0.204079  0.203589  0.203311  0.203292  0.203541  0.203967  0.204387  0.204575  0.204573  -100   
-100   -100   0.258332  0.25568  0.250651  0.244187  0.236851  0.229834  0.22348  0.218461  0.214504  0.211346  0.208628  0.206619  0.205146  0.204137  0.203403  0.202913  0.202638  0.20262  0.202869  0.20329  0.203706  0.203895  0.2039  -100   
-100   -100   0.257289  0.254665  0.249689  0.243292  0.236025  0.229069  0.222766  0.21778  0.213838  0.210686  0.207969  0.205954  0.204476  0.203464  0.202728  0.202239  0.201966  0.20195  0.202197  0.202614  0.203026  0.203217  0.203227  -100   
-100   -100   0.256248  0.253653  0.248731  0.242398  0.235201  0.228306  0.222052  0.217099  0.213172  0.210026  0.207311  0.205291  0.203808  0.202792  0.202055  0.201567  0.201296  0.201281  0.201527  0.20194  0.202346  0.202539  0.202554  -100   
-100   -100   0.255211  0.252645  0.247774  0.241506  0.234377  0.227543  0.221338  0.216418  0.212506  0.209367  0.206654  0.20463  0.203141  0.202122  0.201384  0.200897  0.200627  0.200614  0.200858  0.201266  0.201668  0.201862  0.201882  -100   
-100   -100   0.254177  0.251639  0.24682  0.240615  0.233555  0.226781  0.220626  0.215738  0.211841  0.208708  0.205998  0.20397  0.202476  0.201454  0.200715  0.200228  0.19996  0.199948  0.200191  0.200594  0.200991  0.201186  0.201211  -100   
-100   -100   0.253147  0.250636  0.245868  0.239727  0.232735  0.22602  0.219914  0.215058  0.211175  0.20805  0.205344  0.203311  0.201813  0.200787  0.200047  0.199562  0.199295  0.199283  0.199524  0.199923  0.200315  0.200511  0.20054  -100   
-100   -100   0.25212  0.249636  0.244919  0.238841  0.231915  0.225261  0.219203  0.214378  0.21051  0.207392  0.20469  0.202655  0.201152  0.200123  0.199385  0.1989  0.198666  0.198654  0.198863  0.199255  0.19964  0.199837  0.19987  -100   
-100   -100   0.251096  0.24864  0.243973  0.237956  0.231097  0.224502  0.218492  0.213699  0.209845  0.206734  0.204037  0.201999  0.200492  0.199461  0.198725  0.198242  0.198022  0.198011  0.198204  0.19859  0.198967  0.199164  0.199202  -100   
-100   -100   0.250076  0.247646  0.243029  0.237074  0.230281  0.223744  0.217782  0.21302  0.209181  0.206077  0.203385  0.201346  0.199835  0.198801  0.198064  0.197584  0.197366  0.197355  0.197545  0.197925  0.198296  0.198493  0.198534  -100   
-100   -100   0.249059  0.246656  0.242088  0.236194  0.229466  0.222988  0.217073  0.212341  0.208516  0.205421  0.202734  0.200694  0.199179  0.198143  0.197405  0.196927  0.19671  0.1967  0.196887  0.197259  0.197625  0.197822  0.197867  -100   
-100   -100   0.248046  0.245669  0.24115  0.235315  0.228652  0.222232  0.216365  0.211663  0.207852  0.204765  0.202084  0.200043  0.198525  0.197486  0.196748  0.196272  0.196057  0.196046  0.19623  0.196595  0.196956  0.197153  0.197201  -100   
-100   -100   0.247037  0.244686  0.240214  0.234439  0.227841  0.221478  0.215658  0.210985  0.207189  0.204109  0.201435  0.199394  0.197873  0.196832  0.196093  0.19562  0.195406  0.195395  0.195575  0.195933  0.196289  0.196486  0.196537  -100   
-100   -100   0.246031  0.243705  0.239281  0.233565  0.227031  0.220725  0.214951  0.210308  0.206525  0.203455  0.200787  0.198747  0.197223  0.19618  0.19544  0.194969  0.194758  0.194747  0.194923  0.195273  0.195623  0.19582  0.195873  -100   
-100   -100   0.245029  0.242728  0.238352  0.232694  0.226223  0.219974  0.214245  0.209632  0.205863  0.202801  0.20014  0.198101  0.196575  0.19553  0.19479  0.194321  0.194112  0.194101  0.194272  0.194614  0.194959  0.195155  0.195211  -100   
-100   -100   0.24403  0.241755  0.237425  0.231825  0.225417  0.219224  0.213541  0.208956  0.205201  0.202147  0.199495  0.197457  0.195929  0.194881  0.194141  0.193676  0.193469  0.193457  0.193623  0.193958  0.194297  0.194492  0.194551  -100   
-100   -100   0.243035  0.240785  0.236501  0.230958  0.224612  0.218475  0.212837  0.20828  0.204539  0.201495  0.19885  0.196814  0.195285  0.194236  0.193495  0.193033  0.192829  0.192816  0.192977  0.193303  0.193636  0.193831  0.193892  -100   
-100   -100   0.242044  0.239818  0.235579  0.230094  0.223809  0.217727  0.212134  0.207605  0.203878  0.200843  0.198207  0.196173  0.194643  0.193592  0.192852  0.192392  0.192191  0.192178  0.192332  0.19265  0.192978  0.193171  0.193234  -100   
-100   -100   0.241057  0.238855  0.234661  0.229232  0.223008  0.216981  0.211432  0.206931  0.203218  0.200192  0.197565  0.195534  0.194002  0.19295  0.192211  0.191754  0.191556  0.191542  0.19169  0.192  0.192321  0.192513  0.192578  -100   
-100   -100   0.240073  0.237895  0.233746  0.228372  0.222209  0.216236  0.210731  0.206258  0.202559  0.199543  0.196924  0.194896  0.193364  0.192311  0.191572  0.191118  0.190924  0.190908  0.19105  0.191351  0.191666  0.191857  0.191924  -100   
-100   -100   0.239093  0.236939  0.232834  0.227516  0.221412  0.215493  0.210032  0.205585  0.2019  0.198894  0.196284  0.194261  0.192728  0.191674  0.190935  0.190486  0.190293  0.190277  0.190413  0.190705  0.191014  0.191203  0.191271  -100   
-100   -100   0.238118  0.235987  0.231926  0.226661  0.220618  0.214752  0.209335  0.204916  0.201267  0.198271  0.195648  0.193628  0.192094  0.19104  0.190302  0.189855  0.189666  0.189649  0.189778  0.190061  0.190363  0.190552  0.190621  -100   
-100   -100   0.237146  0.235038  0.23102  0.22581  0.219826  0.214013  0.208643  0.204251  0.200642  0.197655  0.195017  0.193001  0.191463  0.190408  0.189671  0.189228  0.189041  0.189022  0.189145  0.18942  0.189715  0.189902  0.189972  -100   
-100   -100   0.236243  0.234158  0.230122  0.224964  0.219036  0.213275  0.207949  0.203586  0.199994  0.197018  0.194386  0.192372  0.190834  0.189778  0.189042  0.188603  0.188418  0.188398  0.188515  0.18878  0.189069  0.189254  0.189325  -100   
-100   -100   0.235429  0.233361  0.229247  0.224137  0.218249  0.212541  0.207256  0.202921  0.199348  0.196382  0.193755  0.191745  0.190207  0.189151  0.188416  0.18798  0.187798  0.187777  0.187887  0.188144  0.188426  0.188608  0.188681  -100   
