# Supplementary material for: A computational model of spatio-temporal cardiac intracellular calcium handling with realistic structure and spatial flux distribution from sarcoplasmic reticulum and t-tubule reconstructions
Source: PLoS Comput Biol. 2017 Aug 31;13(8):e1005714. doi: 10.1371/journal.pcbi.1005714 (PMC5597258; doi:10.1371/journal.pcbi.1005714)
Supplement: S1 Code — Code provided in C/C++ and includes the structural datasets used in this study. Documentation is provided on use of and updating the code. Updates may also be available on Michael Colman’s website, http://www.physicsoftheheart.com and github repository: https://github.com/michaelcolman/CODE---PLOS-Comp-Biol-2017-Model-SR. (ZIP) [file pcbi.1005714.s001.zip › PLOS_SR_Clean/Whole_cell_out_idealised_small_first_few_ms/Excitation.dat]

0 -84.2091 0 79.0927 79.0927 0
1 40.267 1 38.4734 366.626 0
2 44.8354 1 0.58758 366.626 0
3 45.4374 1 1.04175 366.626 0
4 45.908 1 0.0431583 366.626 0
5 46.0532 1 8.74101e-05 366.626 0
6 45.9822 1 -0.225505 366.626 0
7 45.8833 1 -0.113166 366.626 0
8 45.7189 1 0.08875 366.626 0
9 45.916 1 0.0824439 366.626 0
10 45.986 1 0.316459 366.626 0
11 46.1044 1 0.407186 366.626 0
12 46.3063 1 0.288602 366.626 0
13 46.4511 1 0.203624 366.626 0
14 46.5548 1 0.373719 366.626 0
15 46.7134 1 -0.0696719 366.626 0
16 46.6463 1 -0.0556574 366.626 0
17 46.5469 1 0.0769451 366.626 0
18 46.5556 1 0.152554 366.626 0
19 46.4473 1 -0.203076 366.626 0
20 46.2973 1 -0.210354 366.626 0
21 46.0919 1 -0.35546 366.626 0
22 45.9403 1 -0.118208 366.626 0
23 45.7372 1 -0.132187 366.626 0
24 45.6342 1 0.00534663 366.626 0
25 45.4669 1 -0.0337627 366.626 0
26 45.4405 1 -0.228993 366.626 0
27 45.5261 1 0.0448022 366.626 0
28 45.7083 1 0.377917 366.626 0
29 45.9514 1 0.755698 366.626 0
30 46.3359 1 0.410808 366.626 0
31 46.5031 1 0.36251 366.626 0
32 46.8426 1 0.459965 366.626 0
33 47.1476 1 0.431549 366.626 0
34 47.6262 1 0.585651 366.626 0
35 48.211 1 0.363164 366.626 0
36 48.7594 1 0.480854 366.626 0
37 49.2718 1 0.595406 366.626 0
38 49.8403 1 0.607249 366.626 0
39 50.4291 1 0.593138 366.626 0
40 50.8733 1 0.264328 366.626 0
41 51.2584 1 0.500696 366.626 0
42 51.5786 1 0.265274 366.626 0
43 51.9467 1 0.109519 366.626 0
44 52.3745 1 0.352431 366.626 0
45 52.7304 1 0.417768 366.626 0
46 53.1073 1 0.211387 366.626 0
47 53.3642 1 -0.0207485 366.626 0
48 53.6271 1 0.348877 366.626 0
49 53.9495 1 0.308539 366.626 0
50 54.2608 1 0.330694 366.626 0
51 54.6285 1 0.264636 366.626 0
52 54.8148 1 0.0963857 366.626 0
53 55.0371 1 0.116274 366.626 0
54 55.1908 1 0.215585 366.626 0
55 55.405 1 0.419427 366.626 0
56 55.6294 1 0.163023 366.626 0
57 55.7179 1 0.0486675 366.626 0
58 55.8645 1 0.288753 366.626 0
59 56.1115 1 0.195916 366.626 0
60 56.1635 1 0.0142116 366.626 0
61 56.2527 1 -0.0953132 366.626 0
62 56.3289 1 0.125943 366.626 0
63 56.3736 1 0.0407395 366.626 0
64 56.4405 1 0.143967 366.626 0
65 56.468 1 0.0138267 366.626 0
66 56.5431 1 0.0481511 366.626 0
67 56.6296 1 -0.00288646 366.626 0
68 56.6584 1 -0.10179 366.626 0
69 56.6788 1 0.0613592 366.626 0
70 56.7274 1 0.0503765 366.626 0
71 56.6911 1 -0.221314 366.626 0
72 56.6263 1 -0.163978 366.626 0
73 56.5833 1 0.0100788 366.626 0
74 56.5221 1 -0.0814237 366.626 0
75 56.5254 1 -0.135298 366.626 0
76 56.552 1 0.127502 366.626 0
77 56.5123 1 -0.130732 366.626 0
78 56.4991 1 0.00277465 366.626 0
79 56.3719 1 -0.113453 366.626 0
80 56.2188 1 -0.106263 366.626 0
81 56.1693 1 0.00158226 366.626 0
82 56.0806 1 -0.1395 366.626 0
83 55.8861 1 -0.155771 366.626 0
84 55.798 1 -0.0929166 366.626 0
85 55.7375 1 0.039332 366.626 0
86 55.5268 1 -0.0940069 366.626 0
87 55.3828 1 -0.0436644 366.626 0
88 55.191 1 -0.238326 366.626 0
89 55.0762 1 0.0118825 366.626 0
90 54.9216 1 -0.0970871 366.626 0
91 54.8096 1 -0.171902 366.626 0
92 54.7308 1 -0.126362 366.626 0
93 54.5918 1 0.00168853 366.626 0
94 54.4692 1 -0.108754 366.626 0
95 54.3123 1 -0.149614 366.626 0
96 54.1595 1 -0.100056 366.626 0
97 53.9861 1 -0.15794 366.626 0
98 53.8248 1 -0.109804 366.626 0
99 53.6064 1 -0.223924 366.626 0
100 53.415 1 -0.268257 366.626 0
101 53.1873 1 -0.356237 366.626 0
102 52.9959 1 -0.0511285 366.626 0
103 52.8371 1 -0.185326 366.626 0
104 52.6048 1 -0.179145 366.626 0
105 52.3795 1 -0.392228 366.626 0
106 52.099 1 -0.195016 366.626 0
107 51.8675 1 -0.24279 366.626 0
108 51.5931 1 -0.28978 366.626 0
109 51.4039 1 -0.0521946 366.626 0
110 51.2529 1 -0.123124 366.626 0
111 51.1119 1 -0.193015 366.626 0
112 50.8658 1 -0.255135 366.626 0
113 50.6819 1 -0.100197 366.626 0
114 50.445 1 -0.245685 366.626 0
115 50.1789 1 -0.273251 366.626 0
116 49.8516 1 -0.287761 366.626 0
117 49.6132 1 -0.223804 366.626 0
118 49.3357 1 -0.293385 366.626 0
119 49.1269 1 -0.191583 366.626 0
120 48.8166 1 -0.244398 366.626 0
121 48.5387 1 -0.237103 366.626 0
122 48.3307 1 -0.212476 366.626 0
123 48.0538 1 -0.155311 366.626 0
124 47.7971 1 -0.303794 366.626 0
125 47.6207 1 -0.101039 366.626 0
126 47.3637 1 -0.322578 366.626 0
127 47.0828 1 -0.428144 366.626 0
128 46.7547 1 -0.330864 366.626 0
129 46.4813 1 -0.231065 366.626 0
130 46.2566 1 -0.370645 366.626 0
131 45.9205 1 -0.315193 366.626 0
132 45.5686 1 -0.355578 366.626 0
133 45.2734 1 -0.300344 366.626 0
134 44.9312 1 -0.32 366.626 0
135 44.6218 1 -0.259702 366.626 0
136 44.3106 1 -0.47042 366.626 0
137 43.9167 1 -0.381601 366.626 0
138 43.569 1 -0.264161 366.626 0
139 43.3061 1 -0.375701 366.626 0
140 43.0257 1 -0.33575 366.626 0
141 42.6504 1 -0.297045 366.626 0
142 42.3478 1 -0.296326 366.626 0
143 42.0937 1 -0.195794 366.626 0
144 41.8792 1 -0.0943003 366.626 0
145 41.603 1 -0.403143 366.626 0
146 41.2652 1 -0.299393 366.626 0
147 41.0323 1 -0.24029 366.626 0
148 40.7001 1 -0.0932512 366.626 0
149 40.3609 1 -0.282609 366.626 0
150 40.0734 1 -0.106015 366.626 0
151 39.8069 1 -0.312164 366.626 0
152 39.4485 1 -0.408271 366.626 0
153 39.2115 1 -0.223645 366.626 0
154 38.8044 1 -0.43371 366.626 0
155 38.4904 1 -0.394234 366.626 0
156 38.2559 1 -0.308436 366.626 0
157 37.8314 1 -0.421089 366.626 0
158 37.5256 1 -0.376782 366.626 0
159 37.193 1 -0.328411 366.626 0
160 36.7953 1 -0.285777 366.626 0
161 36.4636 1 -0.484316 366.626 0
162 36.0921 1 -0.223291 366.626 0
163 35.6841 1 -0.3869 366.626 0
164 35.315 1 -0.426817 366.626 0
165 34.9624 1 -0.288952 366.626 0
166 34.5949 1 -0.327216 366.626 0
167 34.2774 1 -0.368166 366.626 0
168 33.8179 1 -0.118392 366.626 0
169 33.4897 1 -0.448823 366.626 0
170 33.076 1 -0.444238 366.626 0
171 32.6306 1 -0.340403 366.626 0
172 32.1844 1 -0.2251 366.626 0
173 31.8588 1 -0.484995 366.626 0
174 31.3673 1 -0.531481 366.626 0
175 31.0357 1 -0.251432 366.626 0
176 30.6348 1 -0.417555 366.626 0
177 30.3558 1 -0.528281 366.626 0
178 29.9094 1 -0.583373 366.626 0
179 29.4858 1 -0.27956 366.626 0
180 28.9872 1 -0.393451 366.626 0
181 28.5479 1 -0.324704 366.626 0
182 28.2902 1 -0.385757 366.626 0
183 27.8521 1 -0.505914 366.626 0
184 27.4945 1 -0.036322 366.626 0
185 27.1861 1 -0.364686 366.626 0
186 26.7456 1 -0.427104 366.626 0
187 26.2634 1 -0.352284 366.626 0
188 25.8891 1 -0.490118 366.626 0
189 25.3879 1 -0.632493 366.626 0
190 24.9989 1 -0.329251 366.626 0
191 24.6188 1 -0.474285 366.626 0
192 24.0927 1 -0.471632 366.626 0
193 23.6686 1 -0.22811 366.626 0
194 23.2988 1 -0.217348 366.626 0
195 22.94 1 -0.54331 366.626 0
196 22.4868 1 -0.19651 366.626 0
197 22.0471 1 -0.449891 366.626 0
198 21.6721 1 -0.184096 366.626 0
199 21.2248 1 -0.436025 366.626 0
200 20.7412 1 -0.248392 366.626 0
201 20.4723 1 -0.714395 366.626 0
202 20.0256 1 -0.429225 366.626 0
203 19.4609 1 -0.518583 366.626 0
204 19.0186 1 -0.716688 366.626 0
205 18.5654 1 -0.305183 366.626 0
206 18.0672 1 -0.718256 366.626 0
207 17.5632 1 -0.396775 366.626 0
208 17.2037 1 -0.288155 366.626 0
209 16.6793 1 -0.495603 366.626 0
210 16.24 1 -0.721444 366.626 0
211 15.6575 1 -0.604001 366.626 0
212 15.141 1 -0.484748 366.626 0
213 14.6518 1 -0.233239 366.626 0
214 14.1629 1 -0.599985 366.626 0
215 13.657 1 -0.469272 366.626 0
216 13.2168 1 -0.335368 366.626 0
217 12.6696 1 -0.594475 366.626 0
218 12.153 1 -0.455528 366.626 0
219 11.596 1 -0.449686 366.626 0
220 11.0654 1 -0.442963 366.626 0
221 10.5506 1 -0.583144 366.626 0
222 9.99069 1 -0.732165 366.626 0
223 9.31353 1 -0.578712 366.626 0
224 8.87663 1 -0.100709 366.626 0
225 8.44664 1 -0.574524 366.626 0
226 7.77825 1 -0.735942 366.626 0
227 7.23395 1 -0.398655 366.626 0
228 6.67822 1 -0.564924 366.626 0
229 6.12861 1 -0.561836 366.626 0
230 5.60792 1 -0.558878 366.626 0
231 5.06057 1 -0.740569 366.626 0
232 4.39848 1 -0.741553 366.626 0
233 3.91464 1 -0.354928 366.626 0
234 3.35911 1 -0.147953 366.626 0
235 3.08707 1 0.0572732 366.626 0
236 2.57447 1 -0.74487 366.626 0
237 1.98707 1 -0.536547 366.626 0
238 1.31025 1 -0.746658 366.626 0
239 0.829898 1 -0.747453 366.626 0
240 0.367397 1 -0.302564 366.626 0
241 -0.216512 1 -0.521181 366.626 0
242 -0.761463 1 -0.51671 366.626 0
243 -1.38707 1 -0.750586 366.626 0
244 -2.11851 1 -0.751359 366.626 0
245 -2.70586 1 -0.24943 366.626 0
246 -3.06741 1 -0.499215 366.626 0
247 -3.61399 1 -0.753372 366.626 0
248 -4.31242 1 -0.754 366.626 0
249 -4.83278 1 -0.21405 366.626 0
250 -5.49164 1 -0.199748 366.626 0
251 -6.02636 1 -0.473741 366.626 0
252 -6.4411 1 -0.184024 366.626 0
253 -6.87973 1 -0.175715 366.626 0
