# Supplementary material for: A computational model of spatio-temporal cardiac intracellular calcium handling with realistic structure and spatial flux distribution from sarcoplasmic reticulum and t-tubule reconstructions
Source: PLoS Comput Biol. 2017 Aug 31;13(8):e1005714. doi: 10.1371/journal.pcbi.1005714 (PMC5597258; doi:10.1371/journal.pcbi.1005714)
Supplement: S1 Code — Code provided in C/C++ and includes the structural datasets used in this study. Documentation is provided on use of and updating the code. Updates may also be available on Michael Colman’s website, http://www.physicsoftheheart.com and github repository: https://github.com/michaelcolman/CODE---PLOS-Comp-Biol-2017-Model-SR. (ZIP) [file pcbi.1005714.s001.zip › PLOS_SR_Clean/Whole_cell_out_idealised_small_first_few_ms/RyR_states.dat]

0 1    0    0    0    2.71381e-07  0
1 0.999917    0    8.33333e-05    0    2.73447e-05  0.883658
2 0.98225    0    0.01775    0    5.43433e-05  146.877
3 0.797028    0    0.202972    0    8.34999e-05  1250.02
4 0.55475    0    0.44525    0    0.000129988  2617.69
5 0.345556    0    0.654444    0    0.000241821  3639.12
6 0.17625    0    0.82375    0    0.000543904  4374.09
7 0.121278    0    0.878722    0    0.00133332  4417.73
8 0.0653889    0    0.934611    0    0.00325695  4482.64
9 0.0481944    0    0.951806    0    0.00759903  4331.17
10 0.0419722    0    0.958028    0    0.0166202  4137.82
11 0.0405    0    0.9595    0    0.033702  3944.31
12 0.0385    0    0.961472    2.77778e-05    0.0628343  3780.45
13 0.0315    0    0.968472    2.77778e-05    0.107236  3665.15
14 0.0303611    0    0.969444    0.000194444    0.167678  3516.13
15 0.0289167    5.55556e-05    0.968639    0.00238889    0.241665  3385.58
16 0.0320556    0.000722222    0.95225    0.0149722    0.324137  3219.11
17 0.0364722    0.00238889    0.910639    0.0505    0.409136  3017.59
18 0.0410833    0.00883333    0.835806    0.114278    0.49142  2764.56
19 0.0523889    0.0199444    0.726194    0.201472    0.567349  2442.61
20 0.0616944    0.0417222    0.611806    0.284778    0.635024  2112.58
21 0.0761667    0.0835556    0.494917    0.345361    0.693962  1767.83
22 0.0974167    0.145944    0.379639    0.377    0.744546  1404.07
23 0.115222    0.24425    0.281806    0.358722    0.787521  1076.78
24 0.132167    0.367806    0.194139    0.305889    0.823729  762.012
25 0.14425    0.500722    0.124861    0.230167    0.854003  495.773
26 0.144722    0.62575    0.0778611    0.151667    0.879149  310.898
27 0.137722    0.721889    0.0454722    0.0949167    0.899928  181.665
28 0.123917    0.792194    0.02625    0.0576389    0.917038  104.376
29 0.107806    0.841556    0.0159722    0.0346667    0.931096  63.6005
30 0.0921111    0.877167    0.00927778    0.0214444    0.942631  37.0025
31 0.07775    0.903278    0.00511111    0.0138611    0.952088  20.8737
32 0.065    0.922417    0.00305556    0.00952778    0.959837  13.0036
33 0.0543056    0.938806    0.00108333    0.00580556    0.966182  4.96176
34 0.0458056    0.950389    0.000527778    0.00327778    0.971374  2.48058
35 0.0374167    0.959833    0.000305556    0.00244444    0.975616  1.48588
36 0.0314722    0.966639    0.000166667    0.00172222    0.979077  0.817446
37 0.0254444    0.972944    8.33333e-05    0.00152778    0.981895  0.422378
38 0.02125    0.977167    0    0.00158333    0.984182  0
39 0.0174167    0.980917    0    0.00166667    0.98603  0
40 0.0142222    0.984194    0    0.00158333    0.987515  0
41 0.0120278    0.986556    2.77778e-05    0.00138889    0.988698  0.15515
42 0.00969444    0.989167    0    0.00113889    0.989631  0
43 0.00780556    0.991306    0    0.000888889    0.990356  0
44 0.00630556    0.992889    0    0.000805556    0.990906  0
45 0.00516667    0.993833    0    0.001    0.99131  0
46 0.00430556    0.994694    0    0.001    0.991591  0
47 0.00355556    0.995667    0    0.000777778    0.99177  0
48 0.00308333    0.996222    0    0.000694444    0.991861  0
49 0.00255556    0.996722    0    0.000722222    0.991878  0
50 0.00213889    0.997111    0    0.00075    0.991832  0
51 0.00186111    0.997361    0    0.000777778    0.991731  0
52 0.0015    0.997833    0    0.000666667    0.991585  0
53 0.00113889    0.998194    0    0.000666667    0.991398  0
54 0.000944444    0.9985    0    0.000555556    0.991176  0
55 0.00075    0.99875    0    0.0005    0.990924  0
56 0.000694444    0.998722    0    0.000583333    0.990644  0
57 0.000583333    0.998861    0    0.000555556    0.990341  0
58 0.0005    0.998722    0    0.000777778    0.990016  0
59 0.000388889    0.998944    0    0.000666667    0.989671  0
60 0.000305556    0.999139    0    0.000555556    0.989309  0
61 0.000194444    0.999417    0    0.000388889    0.98893  0
62 0.000166667    0.999444    0    0.000388889    0.988537  0
63 0.000138889    0.999417    0    0.000444444    0.988129  0
64 0.000111111    0.999472    0    0.000416667    0.987708  0
65 8.33333e-05    0.999472    0    0.000444444    0.987274  0
66 5.55556e-05    0.999611    0    0.000333333    0.986828  0
67 2.77778e-05    0.999556    0    0.000416667    0.98637  0
68 2.77778e-05    0.999556    0    0.000416667    0.985901  0
69 2.77778e-05    0.999556    0    0.000416667    0.98542  0
70 2.77778e-05    0.999556    0    0.000416667    0.984928  0
71 2.77778e-05    0.999694    0    0.000277778    0.984424  0
72 2.77778e-05    0.999611    0    0.000361111    0.98391  0
73 2.77778e-05    0.999694    0    0.000277778    0.983385  0
74 2.77778e-05    0.999639    0    0.000333333    0.982849  0
75 2.77778e-05    0.999333    0    0.000638889    0.982301  0
76 2.77778e-05    0.999167    0    0.000805556    0.981742  0
77 0    0.999361    0    0.000638889    0.981172  0
78 0    0.999556    0    0.000444444    0.980591  0
79 0    0.999694    0    0.000305556    0.979998  0
80 0    0.999694    0    0.000305556    0.979393  0
81 0    0.999722    0    0.000277778    0.978776  0
82 0    0.999833    0    0.000166667    0.978147  0
83 0    0.999694    0    0.000305556    0.977506  0
84 0    0.999556    0    0.000444444    0.976852  0
85 0    0.999556    0    0.000444444    0.976186  0
86 0    0.99975    0    0.00025    0.975507  0
87 0    0.999556    0    0.000444444    0.974814  0
88 0    0.999639    0    0.000361111    0.974108  0
89 0    0.999694    0    0.000305556    0.973389  0
90 0    0.999583    0    0.000416667    0.972656  0
91 0    0.999556    0    0.000444444    0.971909  0
92 0    0.999639    0    0.000361111    0.971148  0
93 0    0.999639    0    0.000361111    0.970373  0
94 0    0.999639    0    0.000361111    0.969583  0
95 0    0.999722    0    0.000277778    0.968778  0
96 0    0.999778    0    0.000222222    0.967959  0
97 0    0.999694    0    0.000305556    0.967124  0
98 0    0.999778    0    0.000222222    0.966274  0
99 0    0.999667    0    0.000333333    0.965408  0
100 0    0.999667    0    0.000333333    0.964527  0
101 0    0.999806    0    0.000194444    0.96363  0
102 0    0.999806    0    0.000194444    0.962716  0
103 0    0.999806    0    0.000194444    0.961787  0
104 0    0.999889    0    0.000111111    0.960841  0
105 0    0.999694    0    0.000305556    0.959878  0
106 0    0.999806    0    0.000194444    0.958899  0
107 0    0.999722    0    0.000277778    0.957902  0
108 0    0.999806    0    0.000194444    0.956889  0
109 0    0.999722    0    0.000277778    0.955858  0
110 0    0.999556    0    0.000444444    0.95481  0
111 0    0.999444    0    0.000555556    0.953745  0
112 0    0.999667    0    0.000333333    0.952662  0
113 0    0.999694    0    0.000305556    0.951561  0
114 0    0.999694    0    0.000305556    0.950443  0
115 0    0.999778    0    0.000222222    0.949306  0
116 0    0.999806    0    0.000194444    0.948152  0
117 0    0.999861    0    0.000138889    0.946979  0
118 0    0.999833    0    0.000166667    0.945788  0
119 0    0.999611    0    0.000388889    0.944579  0
120 0    0.999583    0    0.000416667    0.943352  0
121 0    0.999722    0    0.000277778    0.942106  0
122 0    0.999556    0    0.000444444    0.940841  0
123 0    0.999667    0    0.000333333    0.939558  0
124 0    0.999611    0    0.000388889    0.938257  0
125 0    0.999556    0    0.000444444    0.936936  0
126 0    0.999528    0    0.000472222    0.935597  0
127 0    0.999583    0    0.000416667    0.934239  0
128 0    0.999722    0    0.000277778    0.932863  0
129 0    0.999722    0    0.000277778    0.931468  0
130 0    0.999778    0    0.000222222    0.930054  0
131 0    0.99975    0    0.00025    0.928621  0
132 0    0.999722    0    0.000277778    0.92717  0
133 0    0.999667    0    0.000333333    0.9257  0
134 0    0.999833    0    0.000166667    0.924211  0
135 0    0.999694    0    0.000305556    0.922703  0
136 0    0.9995    0    0.0005    0.921177  0
137 0    0.999583    0    0.000416667    0.919632  0
138 0    0.999528    0    0.000472222    0.918069  0
139 0    0.999444    0    0.000555556    0.916487  0
140 0    0.999333    0    0.000666667    0.914886  0
141 0    0.999556    0    0.000444444    0.913268  0
142 0    0.999583    0    0.000416667    0.911631  0
143 0    0.9995    0    0.0005    0.909976  0
144 0    0.999639    0    0.000361111    0.908302  0
145 0    0.999583    0    0.000416667    0.906611  0
146 0    0.999583    0    0.000416667    0.904901  0
147 0    0.999389    0    0.000611111    0.903174  0
148 0    0.9995    0    0.0005    0.901429  0
149 0    0.999556    0    0.000444444    0.899667  0
150 0    0.999444    0    0.000555556    0.897887  0
151 0    0.999306    0    0.000694444    0.896089  0
152 0    0.999472    0    0.000527778    0.894275  0
153 0    0.999333    0    0.000666667    0.892443  0
154 0    0.999667    0    0.000333333    0.890594  0
155 0    0.999583    0    0.000416667    0.888729  0
156 0    0.999361    0    0.000638889    0.886847  0
157 0    0.999778    0    0.000222222    0.884948  0
158 0    0.999611    0    0.000388889    0.883033  0
159 2.77778e-05    0.999444    0    0.000527778    0.881102  0
160 0    0.999472    0    0.000527778    0.879155  0
161 0    0.999583    0    0.000416667    0.877192  0
162 0    0.999417    0    0.000583333    0.875214  0
163 0    0.999278    0    0.000722222    0.87322  0
164 0    0.999528    0    0.000472222    0.871211  0
165 0    0.99925    0    0.00075    0.869186  0
166 0    0.999139    0    0.000861111    0.867147  0
167 2.77778e-05    0.999111    0    0.000861111    0.865093  0
168 5.55556e-05    0.999333    0    0.000611111    0.863025  0
169 5.55556e-05    0.999    0    0.000944444    0.860943  0
170 8.33333e-05    0.999222    0    0.000694444    0.858846  0
171 5.55556e-05    0.999306    0    0.000638889    0.856735  0
172 5.55556e-05    0.999389    0    0.000555556    0.854611  0
173 5.55556e-05    0.999222    0    0.000722222    0.852474  0
174 5.55556e-05    0.999333    0    0.000611111    0.850323  0
175 5.55556e-05    0.999306    0    0.000638889    0.848159  0
176 5.55556e-05    0.999333    0    0.000611111    0.845983  0
177 8.33333e-05    0.999139    0    0.000777778    0.843794  0
178 8.33333e-05    0.998972    0    0.000944444    0.841592  0
179 0.000111111    0.998806    0    0.00108333    0.839379  0
180 0.000138889    0.999222    0    0.000638889    0.837154  0
181 0.000111111    0.998944    0    0.000944444    0.834917  0
182 0.000111111    0.998389    0    0.0015    0.832668  0
183 5.55556e-05    0.998861    0    0.00108333    0.830409  0
184 8.33333e-05    0.998806    0    0.00111111    0.828138  0
185 5.55556e-05    0.998778    0    0.00116667    0.825857  0
186 2.77778e-05    0.999028    0    0.000944444    0.823566  0
187 5.55556e-05    0.999361    0    0.000583333    0.821264  0
188 8.33333e-05    0.998472    0    0.00144444    0.818952  0
189 8.33333e-05    0.999139    0    0.000777778    0.816631  0
190 8.33333e-05    0.998944    0    0.000972222    0.8143  0
191 2.77778e-05    0.998611    0    0.00136111    0.81196  0
192 5.55556e-05    0.999278    0    0.000666667    0.80961  0
193 5.55556e-05    0.998889    0    0.00105556    0.807252  0
194 5.55556e-05    0.998444    0    0.0015    0.804886  0
195 2.77778e-05    0.997917    0    0.00205556    0.802511  0
196 2.77778e-05    0.998694    0    0.00127778    0.800128  0
197 8.33333e-05    0.99875    0    0.00116667    0.797737  0
198 5.55556e-05    0.998417    0    0.00152778    0.795338  0
199 8.33333e-05    0.998278    0    0.00163889    0.792932  0
200 0.000111111    0.998694    0    0.00119444    0.790519  0
201 0.000138889    0.997389    0    0.00247222    0.7881  0
202 0.000111111    0.997889    0    0.002    0.785673  0
203 8.33333e-05    0.998417    0    0.0015    0.78324  0
204 0.000138889    0.998167    0    0.00169444    0.780801  0
205 0.000138889    0.998556    0    0.00130556    0.778356  0
206 0.000138889    0.998667    0    0.00119444    0.775905  0
207 0.000277778    0.998528    0    0.00119444    0.773448  0
208 0.00025    0.996806    0    0.00294444    0.770987  0
209 0.000194444    0.998028    0    0.00177778    0.76852  0
210 0.000194444    0.998    0    0.00180556    0.766048  0
211 0.000277778    0.998333    0    0.00138889    0.763572  0
212 0.000333333    0.99825    0    0.00141667    0.761091  0
213 0.000333333    0.997917    0    0.00175    0.758606  0
214 0.000388889    0.997361    0    0.00225    0.756117  0
215 0.000333333    0.997806    0    0.00186111    0.753625  0
216 0.000388889    0.996639    0    0.00297222    0.751128  0
217 0.000305556    0.997722    0    0.00197222    0.748629  0
218 0.000361111    0.997556    0    0.00208333    0.746126  0
219 0.000472222    0.998139    0    0.00138889    0.743621  0
220 0.000472222    0.99775    2.77778e-05    0.00175    0.741112  0.211534
221 0.000527778    0.997611    2.77778e-05    0.00183333    0.738602  0.21172
222 0.000611111    0.997861    2.77778e-05    0.0015    0.736089  0.21181
223 0.0005    0.998583    0    0.000916667    0.733573  0
224 0.000555556    0.996333    0    0.00311111    0.731056  0
225 0.000666667    0.99625    0    0.00308333    0.728538  0
226 0.000694444    0.997722    0    0.00158333    0.726017  0
227 0.000638889    0.997694    0    0.00166667    0.723495  0
228 0.000694444    0.997444    0    0.00186111    0.720973  0
229 0.000694444    0.997222    0    0.00208333    0.718449  0
230 0.000805556    0.99675    0    0.00244444    0.715924  0
231 0.000861111    0.996444    0    0.00269444    0.713399  0
232 0.00108333    0.997833    0    0.00108333    0.710873  0
233 0.000944444    0.996056    0    0.003    0.708347  0
234 0.00102778    0.996222    0    0.00275    0.705821  0
235 0.00116667    0.992806    0    0.00602778    0.703295  0
236 0.00138889    0.994472    0    0.00413889    0.700769  0
237 0.00133333    0.995667    0    0.003    0.698244  0
238 0.00147222    0.996722    0    0.00180556    0.695719  0
239 0.00147222    0.995083    0    0.00344444    0.693195  0
240 0.00133333    0.994861    0    0.00380556    0.690672  0
241 0.00166667    0.99525    0    0.00308333    0.68815  0
242 0.00191667    0.995028    0    0.00305556    0.68563  0
243 0.002    0.995528    0    0.00247222    0.68311  0
244 0.00230556    0.996611    0    0.00108333    0.680592  0
245 0.00241667    0.994611    0    0.00297222    0.678076  0
246 0.0025    0.992972    0    0.00452778    0.675561  0
247 0.00266667    0.993639    0    0.00369444    0.673049  0
248 0.00313889    0.994806    0    0.00205556    0.670538  0
249 0.00322222    0.9935    0    0.00327778    0.66803  0
250 0.00347222    0.993889    2.77778e-05    0.00261111    0.665524  0.202778
251 0.00388889    0.992417    2.77778e-05    0.00366667    0.663021  0.218982
252 0.00397222    0.991972    5.55556e-05    0.004    0.66052  0.43597
253 0.00419444    0.989417    5.55556e-05    0.00633333    0.658022  0.44501
