# Supplementary material for: A computational model of spatio-temporal cardiac intracellular calcium handling with realistic structure and spatial flux distribution from sarcoplasmic reticulum and t-tubule reconstructions
Source: PLoS Comput Biol. 2017 Aug 31;13(8):e1005714. doi: 10.1371/journal.pcbi.1005714 (PMC5597258; doi:10.1371/journal.pcbi.1005714)
Supplement: S1 Code — Code provided in C/C++ and includes the structural datasets used in this study. Documentation is provided on use of and updating the code. Updates may also be available on Michael Colman’s website, http://www.physicsoftheheart.com and github repository: https://github.com/michaelcolman/CODE---PLOS-Comp-Biol-2017-Model-SR. (ZIP) [file pcbi.1005714.s001.zip › PLOS_SR_Clean/Whole_cell_out_idealised_small_first_few_ms/Ca_linescan_Z.dat]

-100   -100   0.0799999  0.0799999  0.0799999  0.0799999  0.0799999  0.0799999  0.0799999  0.0799999  0.0799999  0.0799999  0.0799999  0.0799999  0.0799999  0.0799999  0.0799999  0.0799999  0.0799999  0.0799999  0.0799999  0.0799999  0.0799999  0.0799999  0.0799999  0.0799999  0.0799999  0.0799999  0.0799999  0.0799999  0.0799999  0.0799999  0.0799999  0.0799999  0.0799999  0.0799999  0.0799999  0.0799999  0.0799999  0.0799999  0.0799999  0.0799999  0.0799999  0.0799999  0.0799999  0.0799999  0.0799999  0.0799999  0.0799999  0.0799999  0.0799999  -100   
-100   -100   0.0799515  0.0799515  0.0799515  0.0799515  0.0799515  0.0799515  0.0799515  0.0799515  0.0799515  0.0799515  0.0799515  0.0799515  0.0799515  0.0799515  0.0799515  0.0799515  0.0799515  0.0799515  0.0799515  0.0799515  0.0799515  0.0799515  0.0799515  0.0799515  0.0799515  0.0799515  0.0799515  0.0799515  0.0799515  0.0799515  0.0799515  0.0799515  0.0799515  0.0799515  0.0799515  0.0799515  0.0799515  0.0799515  0.0799515  0.0799515  0.0799515  0.0799515  0.0799515  0.0799515  0.0799515  0.0799515  0.0799515  0.0799515  0.0799515  -100   
-100   -100   0.0799061  0.0799061  0.0799056  0.0799056  0.0799059  0.0799059  0.0799056  0.0799056  0.0799056  0.0799056  0.0799056  0.0799056  0.079906  0.079906  0.0799056  0.0799056  0.0799066  0.0799066  0.0799057  0.0799058  0.079909  0.079909  0.0799057  0.0799062  0.0799062  0.0799056  0.0799056  0.0799059  0.0799059  0.0799056  0.0799056  0.0799056  0.0799056  0.0799056  0.0799056  0.079906  0.079906  0.0799056  0.0799056  0.0799068  0.0799068  0.0799058  0.0799058  0.0799095  0.0799095  0.0799057  0.0799282  0.0799281  0.0799065  -100   
-100   -100   0.0798741  0.079874  0.0798625  0.0798625  0.0798644  0.0798644  0.079862  0.079862  0.0798668  0.0798668  0.0798623  0.0798623  0.0798678  0.0798678  0.0798625  0.0798625  0.0798713  0.0798713  0.0798642  0.0798644  0.0798905  0.0798905  0.0798639  0.0798762  0.0798761  0.0798627  0.0798626  0.0798649  0.0798649  0.0798621  0.0798621  0.0798677  0.0798677  0.0798624  0.0798624  0.079869  0.079869  0.0798627  0.0798627  0.079873  0.079873  0.0798646  0.0798648  0.079896  0.079896  0.0798643  0.0800968  0.0800947  0.0798783  -100   
-100   -100   0.0798676  0.0798671  0.0798241  0.0798237  0.0798319  0.0798319  0.079822  0.0798221  0.0798429  0.0798429  0.0798223  0.0798223  0.0798315  0.0798315  0.0798389  0.0798406  0.080154  0.0801541  0.0798497  0.079849  0.0799611  0.079961  0.0798293  0.0798772  0.0798766  0.0798249  0.0798244  0.0798346  0.0798346  0.0798224  0.0798225  0.0798477  0.0798477  0.0798228  0.0798228  0.0798347  0.0798347  0.0798409  0.0798431  0.0802006  0.0802007  0.0798532  0.0798525  0.0799859  0.0799858  0.0798309  0.0810337  0.0810242  0.0798885  -100   
-100   -100   0.0804285  0.0804233  0.0798335  0.0798286  0.0798252  0.0798251  0.079817  0.0798202  0.0802807  0.0802807  0.0798183  0.079815  0.0798056  0.0798065  0.0798818  0.0798956  0.0808608  0.0808615  0.0799717  0.0799666  0.0805944  0.0805932  0.0798592  0.0805346  0.0805277  0.0798407  0.0798343  0.0798353  0.0798351  0.0798213  0.0798254  0.0803596  0.0803596  0.0798234  0.0798192  0.0798124  0.0798134  0.0798948  0.0799132  0.0810917  0.0810926  0.0799984  0.0799916  0.0807514  0.08075  0.0798708  0.0903646  0.0902494  0.0805281  -100   
-100   -100   0.0812497  0.0812273  0.0799352  0.0799139  0.0800856  0.0800852  0.0798919  0.0799082  0.080989  0.0809889  0.0798871  0.0798691  0.0797973  0.0797993  0.0799457  0.079984  0.0815632  0.0815661  0.0801556  0.080146  0.0813091  0.0813052  0.0799463  0.0816157  0.0815837  0.0799672  0.0799378  0.0801409  0.0801404  0.0799126  0.079935  0.0812861  0.0812859  0.0799117  0.0798872  0.0798111  0.0798138  0.0799799  0.0800356  0.0821242  0.082128  0.0802342  0.0802195  0.0817444  0.0817393  0.0799857  0.1004  0.0999722  0.0818302  -100   
-100   -100   0.0820611  0.0820097  0.0801238  0.0800823  0.0808063  0.0808054  0.0800515  0.0800832  0.0816783  0.0816772  0.0799791  0.0799344  0.0797964  0.0797997  0.0800087  0.080083  0.0822303  0.0822371  0.0803472  0.0803334  0.0819937  0.0819857  0.0800495  0.082863  0.0827807  0.0802112  0.0801476  0.0810451  0.081044  0.0801112  0.0801602  0.0823394  0.082338  0.0800429  0.0799764  0.0798212  0.0798256  0.0800733  0.0801909  0.083276  0.0832854  0.0805098  0.0804856  0.082859  0.0828479  0.0801385  0.110921  0.109922  0.0836453  -100   
-100   -100   0.082849  0.0827579  0.0803337  0.080272  0.081525  0.0815237  0.0802347  0.0802805  0.0823475  0.0823437  0.0800897  0.0800077  0.079945  0.0799493  0.0800779  0.0801982  0.0828746  0.0828868  0.0805411  0.0805233  0.082647  0.0826334  0.0801603  0.0842898  0.0841228  0.0805127  0.0804065  0.082095  0.0820932  0.0803608  0.0804415  0.0835331  0.0835281  0.080217  0.0800837  0.0800026  0.0800088  0.0801824  0.0803909  0.0845823  0.0846003  0.0808246  0.0807889  0.0841112  0.084091  0.0803258  0.122256  0.120319  0.0855852  -100   
-100   -100   0.0836262  0.0834843  0.0805477  0.0804653  0.0822127  0.0822109  0.0804222  0.0804814  0.0829967  0.0829894  0.0802717  0.0801493  0.0806357  0.0806409  0.0802165  0.080386  0.0835179  0.0835361  0.0807395  0.0807176  0.0832846  0.0832641  0.0802786  0.085958  0.0856549  0.0808603  0.0807008  0.0832719  0.0832692  0.080646  0.0807651  0.0848921  0.0848816  0.0804998  0.0802786  0.0808522  0.0808604  0.0803804  0.0807064  0.0861009  0.0861303  0.0811884  0.0811381  0.0855464  0.0855137  0.0805537  0.134848  0.131441  0.0877019  -100   
-100   -100   0.0844074  0.0842025  0.0807656  0.0806616  0.0828765  0.0828742  0.0806137  0.0806862  0.0836424  0.0836318  0.0804854  0.0803243  0.0813658  0.0813719  0.0803903  0.0806075  0.0841678  0.0841919  0.080946  0.0809194  0.0839237  0.0838951  0.0804063  0.0879557  0.0874375  0.081263  0.0810358  0.0846061  0.0846024  0.0809723  0.081139  0.0864709  0.0864538  0.080862  0.0805335  0.0818905  0.0819008  0.0806405  0.0811114  0.0878854  0.0879285  0.081616  0.0815468  0.0872241  0.0871744  0.0808339  0.149287  0.143681  0.0900718  -100   
-100   -100   0.0852168  0.0849336  0.0809909  0.0808633  0.0835283  0.0835254  0.0808104  0.0808969  0.0842917  0.0842779  0.080705  0.0805055  0.0820562  0.0820632  0.0805711  0.0808367  0.0848345  0.0848642  0.0811629  0.081131  0.0845775  0.0845393  0.0805461  0.0904069  0.0895539  0.0817374  0.081423  0.0861452  0.0861402  0.0813499  0.0815764  0.088322  0.0882971  0.0812871  0.0808258  0.0830444  0.0830573  0.0809399  0.0815914  0.0899956  0.0900551  0.0821245  0.0820309  0.0892071  0.0891348  0.0811813  0.166021  0.157298  0.0927944  -100   
-100   -100   0.0860778  0.085696  0.0812273  0.081073  0.0841794  0.084176  0.0810143  0.081116  0.0849584  0.0849416  0.0809305  0.0806912  0.082719  0.082727  0.0807579  0.0810749  0.0855344  0.0855699  0.081394  0.0813558  0.0852553  0.0852062  0.0806998  0.0934574  0.0920953  0.0823053  0.0818776  0.0879453  0.0879387  0.0817925  0.0820947  0.0905089  0.0904746  0.0817884  0.0811606  0.0843463  0.0843622  0.081285  0.0821636  0.0925  0.0925797  0.0827367  0.0826121  0.0915549  0.091453  0.0816138  0.18529  0.172394  0.0959813  -100   
-100   -100   0.0870118  0.0865039  0.0814789  0.0812937  0.0848463  0.0848423  0.0812292  0.0813483  0.0856623  0.0856424  0.081166  0.0808834  0.0833657  0.0833748  0.0809521  0.0813263  0.0862846  0.0863261  0.0816438  0.0815982  0.0859755  0.0859138  0.0808713  0.0972635  0.0951518  0.0829938  0.0824195  0.0900746  0.0900659  0.0823206  0.0827174  0.0931019  0.0930559  0.0823869  0.0815495  0.0858404  0.08586  0.0816874  0.0828513  0.0954618  0.0955666  0.0834804  0.0833169  0.0943339  0.0941934  0.0821543  0.207047  0.188879  0.0997481  -100   
-100   -100   0.0880593  0.0873877  0.0817521  0.0815298  0.0855449  0.0855403  0.0814594  0.081599  0.0864243  0.0864012  0.0814171  0.0810853  0.0840119  0.0840222  0.0811566  0.0815966  0.0871022  0.0871504  0.0819185  0.0818639  0.0867583  0.0866821  0.0810653  0.102008  0.0988323  0.0838375  0.0830748  0.0926012  0.0925896  0.0829592  0.0834724  0.0961678  0.0961073  0.0831086  0.0820092  0.0875868  0.0876111  0.0821645  0.0836828  0.0989351  0.0990712  0.0843887  0.0841773  0.0976048  0.0974147  0.0828303  0.23132  0.206812  0.104227  -100   
-100   -100   0.0892572  0.088371  0.0820548  0.0817875  0.0862979  0.0862924  0.0817106  0.0818749  0.0872602  0.0872335  0.0816902  0.0813007  0.084674  0.0846857  0.0813761  0.081894  0.0880132  0.0880692  0.0822267  0.0821611  0.0876249  0.0875319  0.0812881  0.10786  0.103232  0.0848785  0.0838762  0.0955981  0.0955826  0.0837394  0.0843931  0.0997577  0.0996792  0.0839836  0.0825617  0.0896543  0.0896847  0.0827399  0.0846915  0.102972  0.103147  0.0855007  0.0852314  0.101418  0.101165  0.083674  0.257763  0.225974  0.109539  -100   
-100   -100   0.0906582  0.0894902  0.0823962  0.0820734  0.087119  0.0871124  0.0819888  0.0821828  0.0881897  0.0881589  0.0819916  0.0815331  0.085363  0.0853764  0.0816134  0.0822244  0.0890263  0.0890914  0.0825761  0.0824974  0.0885997  0.0884872  0.0815473  0.114988  0.10845  0.0861647  0.0848614  0.099118  0.099097  0.0846964  0.0855156  0.103913  0.103813  0.0850445  0.0832332  0.0921068  0.092145  0.0834401  0.0859103  0.107586  0.107809  0.0868571  0.0865196  0.105816  0.105485  0.084721  0.286201  0.246355  0.115795  -100   
-100   -100   0.0923089  0.0907725  0.0827873  0.0823958  0.0880276  0.0880197  0.0823012  0.0825308  0.0892314  0.0891958  0.0823298  0.0817886  0.0861044  0.0861199  0.0818754  0.0825982  0.0901694  0.0902455  0.082977  0.0828827  0.0896963  0.0895609  0.0818509  0.123518  0.11456  0.0877505  0.0860739  0.103206  0.103178  0.0858703  0.0868799  0.108658  0.108529  0.0863282  0.0840569  0.0950234  0.0950715  0.0843008  0.0873781  0.112794  0.113075  0.0885023  0.0880863  0.110809  0.110383  0.0860095  0.315954  0.267494  0.12308  -100   
-100   -100   0.0942545  0.0922418  0.08324  0.0827632  0.0890489  0.0890393  0.0826573  0.0829294  0.090402  0.0903605  0.0827139  0.0820734  0.0869101  0.0869281  0.0821672  0.0830234  0.0914368  0.0915262  0.0834382  0.0833255  0.0909232  0.090761  0.0822075  0.13352  0.121601  0.0896939  0.0875601  0.107899  0.107861  0.0873056  0.0885291  0.113994  0.113832  0.0878733  0.0850713  0.098459  0.0985197  0.0853594  0.0891308  0.118547  0.1189  0.0904787  0.0899745  0.116382  0.11584  0.0875787  0.346325  0.288949  0.131449  -100   
-100   -100   0.0965407  0.0939212  0.0837685  0.0831867  0.0902028  0.090191  0.0830666  0.0833885  0.0917066  0.0916578  0.0831524  0.082394  0.0878003  0.0878213  0.0824954  0.0835088  0.0928369  0.0929425  0.0839684  0.0838345  0.0922807  0.0920872  0.0826258  0.144995  0.129577  0.0920566  0.0893709  0.113212  0.113159  0.0890483  0.0905058  0.119886  0.119682  0.0897171  0.0863176  0.102464  0.102541  0.0866584  0.0912027  0.124783  0.12522  0.0928249  0.0922244  0.122476  0.1218  0.0894662  0.376458  0.310152  0.140903  -100   
-100   -100   0.0992115  0.0958323  0.0843869  0.0836763  0.0914929  0.091478  0.0835401  0.0839194  0.0931616  0.0931038  0.0836572  0.0827605  0.0888009  0.0888255  0.08287  0.0840665  0.094381  0.0945063  0.0845787  0.0844203  0.0937647  0.0935346  0.0831151  0.157851  0.138443  0.0948974  0.0915562  0.119113  0.119041  0.0911446  0.092851  0.126288  0.126035  0.091899  0.0878437  0.107083  0.107178  0.088246  0.0936277  0.13142  0.131956  0.0955755  0.0948731  0.128997  0.128166  0.0917068  0.405392  0.330468  0.15137  -100   
-100   -100   0.102309  0.0979974  0.0851094  0.0842418  0.0929029  0.092884  0.084086  0.0845306  0.0947725  0.0947037  0.0842396  0.083183  0.0899258  0.0899548  0.0833021  0.084708  0.0960752  0.0962242  0.0852835  0.0850971  0.0954067  0.0951342  0.0836882  0.171907  0.148105  0.098268  0.0941608  0.125507  0.125411  0.0936335  0.0955971  0.133117  0.132806  0.0944532  0.0896979  0.112325  0.112442  0.0901709  0.0964325  0.138346  0.138995  0.0987595  0.0979527  0.135875  0.134872  0.0943328  0.432044  0.349152  0.162693  -100   
-100   -100   0.105893  0.100458  0.0859559  0.0848981  0.0944525  0.0944284  0.084717  0.085235  0.0965361  0.0964542  0.0849108  0.0836725  0.0911868  0.091221  0.0838057  0.0854474  0.0979309  0.0981082  0.0861019  0.0858843  0.0972192  0.0968978  0.0843614  0.186924  0.15845  0.102215  0.0972281  0.132314  0.132186  0.0965509  0.0987725  0.140255  0.139878  0.0974076  0.0919278  0.118172  0.118315  0.0924836  0.0996381  0.14545  0.146225  0.102401  0.101491  0.14301  0.141817  0.0973722  0.456739  0.36673  0.174746  -100   
-100   -100   0.110041  0.103279  0.0869551  0.0856678  0.0961475  0.0961164  0.0854485  0.0860477  0.0984635  0.0983656  0.0856834  0.0842421  0.0925902  0.0926308  0.0843915  0.0862941  0.0999238  0.100134  0.087047  0.0867957  0.0992114  0.0988342  0.0851497  0.202684  0.169396  0.10678  0.1008  0.139415  0.139246  0.0999249  0.102397  0.147587  0.147136  0.100782  0.0945782  0.124571  0.124743  0.0952246  0.103248  0.152554  0.153467  0.1065  0.105495  0.150291  0.148894  0.100841  0.479  0.382871  0.187399  -100   
-100   -100   0.114736  0.106438  0.0881271  0.0865648  0.0979836  0.0979433  0.0862966  0.0869848  0.100569  0.100452  0.0865719  0.0849074  0.0941429  0.0941909  0.0850759  0.0872617  0.102075  0.102325  0.0881345  0.0878477  0.101352  0.100912  0.0860667  0.218782  0.180697  0.111978  0.104895  0.146651  0.146431  0.103769  0.106477  0.155003  0.154472  0.104586  0.097689  0.131437  0.13164  0.0984316  0.107259  0.159555  0.160614  0.111044  0.109958  0.157541  0.155931  0.104742  0.497843  0.396778  0.200357  -100   
-100   -100   0.119974  0.109938  0.0894956  0.0876074  0.0999694  0.099917  0.0872779  0.0880625  0.102842  0.102703  0.0875916  0.085686  0.0958626  0.0959192  0.085879  0.0883664  0.10439  0.104685  0.0893804  0.0890564  0.10365  0.103139  0.0871248  0.234841  0.192131  0.1178  0.109512  0.153875  0.153593  0.108081  0.111004  0.162363  0.161747  0.108819  0.10129  0.138679  0.138914  0.102134  0.111656  0.16635  0.167562  0.116005  0.114857  0.164643  0.162814  0.109058  0.512634  0.407948  0.213377  -100   
-100   -100   0.125767  0.113806  0.0910895  0.0888189  0.102143  0.102075  0.088412  0.0892992  0.105277  0.105113  0.0887554  0.0865942  0.0977429  0.0978096  0.0868198  0.0896221  0.106879  0.107227  0.0908052  0.0904431  0.106126  0.105537  0.0883421  0.25054  0.203518  0.124223  0.11464  0.161009  0.160652  0.112841  0.115957  0.169539  0.168835  0.113462  0.105396  0.146148  0.146416  0.106344  0.116413  0.172881  0.174249  0.121345  0.120159  0.171532  0.169485  0.113767  0.524293  0.417235  0.226313  -100   
-100   -100   0.132129  0.118075  0.0929414  0.0902271  0.10452  0.104432  0.0897221  0.090717  0.107903  0.107709  0.0900795  0.0876522  0.0997894  0.0998675  0.0879176  0.0910423  0.109545  0.109951  0.0924266  0.0920261  0.108785  0.108111  0.0897345  0.265652  0.214736  0.131205  0.120257  0.167978  0.167533  0.118022  0.121305  0.176489  0.175697  0.118487  0.110004  0.153698  0.153998  0.111056  0.12149  0.179108  0.180633  0.127013  0.125816  0.178153  0.17589  0.118835  0.533461  0.425161  0.239036  -100   
-100   -100   0.139039  0.122755  0.0950788  0.0918546  0.107099  0.106986  0.0912261  0.0923324  0.110705  0.110479  0.0915816  0.0888825  0.102027  0.102118  0.089194  0.0926419  0.112379  0.112851  0.0942582  0.0938203  0.111624  0.110857  0.0913156  0.279995  0.225673  0.138682  0.126317  0.174715  0.174167  0.123576  0.126999  0.183141  0.182262  0.12386  0.1151  0.161224  0.161553  0.116248  0.126849  0.185012  0.18669  0.13295  0.13177  0.184467  0.181994  0.124212  0.540647  0.43207  0.25142  -100   
-100   -100   0.146446  0.127832  0.0975243  0.0937201  0.109872  0.109728  0.0929375  0.0941575  0.113673  0.113409  0.093275  0.090304  0.104468  0.104573  0.0906673  0.0944311  0.115358  0.115903  0.0963077  0.0958343  0.11462  0.113754  0.093095  0.293431  0.236234  0.146571  0.132759  0.181171  0.180507  0.129441  0.132977  0.189447  0.188486  0.12953  0.120644  0.168621  0.168975  0.121875  0.132438  0.190568  0.192393  0.139086  0.137948  0.190434  0.187761  0.129841  0.546076  0.438036  0.263353  -100   
-100   -100   0.154287  0.133286  0.100296  0.0958386  0.112826  0.112644  0.0948674  0.096202  0.116797  0.116493  0.0951729  0.0919362  0.107117  0.107237  0.0923543  0.0964184  0.118458  0.119082  0.0985799  0.0980739  0.117771  0.1168  0.0950807  0.305886  0.246353  0.154778  0.139513  0.18732  0.186523  0.135548  0.139172  0.195392  0.194354  0.135446  0.126584  0.175811  0.176186  0.127879  0.138206  0.195764  0.197727  0.145349  0.144276  0.19606  0.193199  0.13566  0.55025  0.443385  0.274762  -100   
-100   -100   0.162491  0.139091  0.103406  0.0982221  0.115944  0.115716  0.0970233  0.0984721  0.120062  0.119714  0.0972834  0.0937933  0.109966  0.110103  0.0942677  0.0986083  0.121662  0.122371  0.101075  0.100541  0.121045  0.119963  0.0972767  0.317344  0.255995  0.163206  0.146501  0.193145  0.1922  0.141824  0.14551  0.200968  0.199863  0.141546  0.132851  0.182718  0.183109  0.134184  0.144096  0.200612  0.202701  0.15167  0.150681  0.201329  0.198294  0.141605  0.55317  0.447993  0.285598  -100   
-100   -100   0.170963  0.145195  0.106862  0.100877  0.119208  0.118925  0.0994082  0.100969  0.123448  0.123053  0.0996119  0.0958868  0.11301  0.113163  0.0964179  0.101004  0.124955  0.125754  0.103791  0.103233  0.124418  0.123221  0.0996823  0.32779  0.265115  0.171756  0.153643  0.198642  0.197534  0.148195  0.151921  0.206179  0.205014  0.14777  0.139366  0.189303  0.189704  0.14071  0.150058  0.205131  0.207332  0.157982  0.157092  0.206235  0.20304  0.147609  0.555111  0.452013  0.295811  -100   
-100   -100   0.179629  0.151567  0.110664  0.103806  0.122601  0.122253  0.102022  0.103692  0.126936  0.126491  0.10216  0.0982242  0.116234  0.116405  0.0988115  0.103605  0.128323  0.129216  0.106722  0.106146  0.127884  0.12657  0.102296  0.337272  0.273718  0.180341  0.160863  0.20382  0.202534  0.154594  0.158338  0.211034  0.209821  0.154056  0.146048  0.195541  0.195946  0.147375  0.15604  0.209348  0.211646  0.164231  0.16345  0.210814  0.207476  0.153618  0.556183  0.45546  0.305404  -100   
-100   -100   0.188412  0.158164  0.11481  0.107011  0.126111  0.125685  0.10486  0.106636  0.130506  0.13001  0.104927  0.100809  0.11962  0.119809  0.10145  0.106408  0.13175  0.132739  0.109859  0.109272  0.131423  0.129988  0.105114  0.345852  0.281814  0.188879  0.168092  0.208699  0.20722  0.160956  0.1647  0.21555  0.214302  0.160347  0.152815  0.201417  0.201819  0.154098  0.161997  0.213288  0.215665  0.170367  0.169702  0.215081  0.211615  0.159577  0.556751  0.458596  0.314392  -100   
-100   -100   0.197237  0.164942  0.11929  0.110488  0.129729  0.129214  0.107918  0.109793  0.134143  0.133596  0.107908  0.103639  0.123149  0.123354  0.104331  0.109406  0.135221  0.136309  0.113191  0.112598  0.135014  0.133458  0.108127  0.353592  0.289416  0.197308  0.175273  0.213314  0.211628  0.167232  0.170956  0.219754  0.218482  0.166592  0.159592  0.20693  0.207323  0.160805  0.167887  0.216976  0.219415  0.176353  0.175803  0.219053  0.215476  0.165443  0.556675  0.461236  0.322798  -100   
-100   -100   0.206034  0.171855  0.124087  0.114228  0.133431  0.132814  0.111184  0.11315  0.137828  0.137229  0.111094  0.10671  0.126801  0.127022  0.107447  0.112592  0.138725  0.13991  0.116702  0.116109  0.138641  0.136964  0.111323  0.360556  0.296539  0.205569  0.182354  0.217672  0.215766  0.173376  0.177065  0.223663  0.222381  0.172745  0.16631  0.212087  0.212465  0.167429  0.173674  0.220435  0.222919  0.182154  0.18172  0.222749  0.219077  0.171178  0.556219  0.463579  0.330626  -100   
-100   -100   0.214759  0.178874  0.129182  0.11822  0.137197  0.136464  0.114643  0.116693  0.141543  0.140895  0.114474  0.110013  0.130556  0.130791  0.110788  0.115952  0.142246  0.143528  0.120375  0.119788  0.142298  0.140501  0.11469  0.366842  0.303232  0.21362  0.189293  0.221782  0.219644  0.179351  0.182989  0.227299  0.22602  0.178766  0.172911  0.216904  0.217262  0.173916  0.179327  0.223684  0.226194  0.18775  0.187427  0.226204  0.222452  0.176752  0.555477  0.465673  0.337917  -100   
-100   -100   0.223341  0.185941  0.134547  0.122448  0.141019  0.140154  0.118281  0.120403  0.145277  0.144581  0.118035  0.113534  0.134395  0.134643  0.114341  0.119476  0.145788  0.147164  0.124194  0.123618  0.145965  0.14405  0.118213  0.372486  0.309491  0.221427  0.196056  0.225671  0.223288  0.18513  0.188704  0.230687  0.229422  0.184626  0.179348  0.2214  0.221731  0.180223  0.184827  0.226765  0.229285  0.193127  0.192907  0.229428  0.225611  0.182144  0.554303  0.467356  0.344678  -100   
-100   -100   0.23175  0.193031  0.140155  0.126893  0.144886  0.143875  0.122078  0.124263  0.149017  0.148277  0.121762  0.117257  0.138298  0.138556  0.118087  0.123146  0.14932  0.150785  0.128136  0.127576  0.149634  0.147604  0.121874  0.377567  0.315357  0.228968  0.202622  0.229358  0.226721  0.190695  0.194192  0.233848  0.232608  0.190299  0.185583  0.225591  0.225892  0.186316  0.190151  0.229664  0.232177  0.198273  0.198149  0.232447  0.22858  0.187338  0.552975  0.468867  0.350959  -100   
-100   -100   0.239956  0.200115  0.145975  0.131536  0.148793  0.147621  0.126016  0.128253  0.152753  0.151971  0.125636  0.121164  0.142249  0.142516  0.122004  0.126946  0.152839  0.154387  0.132179  0.13164  0.153296  0.151156  0.125654  0.382154  0.320866  0.236231  0.208975  0.23287  0.229969  0.196033  0.199444  0.236803  0.2356  0.195768  0.191589  0.229502  0.229769  0.192169  0.195286  0.232399  0.234891  0.203184  0.203147  0.235285  0.231379  0.192326  0.551551  0.47024  0.356805  -100   
-100   -100   0.247921  0.207152  0.151973  0.136355  0.152726  0.151377  0.130075  0.132351  0.156473  0.155656  0.12964  0.125233  0.146239  0.146511  0.126074  0.130858  0.156345  0.15797  0.136304  0.135788  0.156931  0.154685  0.129535  0.386287  0.326029  0.243208  0.215107  0.236219  0.233045  0.20114  0.204454  0.23957  0.238413  0.201022  0.197349  0.233166  0.233395  0.19777  0.200225  0.234995  0.237453  0.207859  0.2079  0.237938  0.234005  0.1971  0.549877  0.471321  0.362225  -100   
-100   -100   0.255629  0.21412  0.158116  0.141325  0.156679  0.155137  0.134233  0.136536  0.16017  0.159322  0.133754  0.129443  0.150245  0.150521  0.130274  0.134865  0.159831  0.161525  0.140488  0.14  0.160538  0.15819  0.133496  0.390017  0.330874  0.249898  0.221011  0.239425  0.235969  0.206013  0.209222  0.242167  0.241064  0.206054  0.202852  0.236594  0.236782  0.203112  0.204964  0.237463  0.239875  0.212302  0.212411  0.240431  0.236482  0.201659  0.548123  0.472261  0.367258  -100   
-100   -100   0.263066  0.220996  0.164367  0.146421  0.16064  0.158889  0.138468  0.140786  0.163836  0.162963  0.137955  0.133768  0.154251  0.154526  0.134577  0.138948  0.163292  0.165047  0.144713  0.144253  0.164112  0.161671  0.137519  0.39339  0.335426  0.256301  0.226689  0.242496  0.238751  0.210655  0.213751  0.24461  0.243568  0.210859  0.208093  0.239797  0.239944  0.208192  0.209498  0.239816  0.242171  0.21652  0.216688  0.242784  0.238829  0.206007  0.546275  0.473038  0.371925  -100   
-100   -100   0.270221  0.227758  0.170696  0.15162  0.164606  0.162632  0.142761  0.145081  0.167464  0.166572  0.142225  0.138185  0.15825  0.158522  0.138961  0.143087  0.166722  0.168528  0.148957  0.148528  0.167639  0.16511  0.141584  0.396442  0.339704  0.262424  0.232144  0.245453  0.241413  0.215071  0.218048  0.246913  0.245938  0.215439  0.213073  0.242805  0.242908  0.213012  0.21383  0.242059  0.244348  0.220518  0.220737  0.244995  0.241042  0.210145  0.544367  0.473682  0.376261  -100   
-100   -100   0.277092  0.234392  0.177067  0.156895  0.168561  0.166348  0.14709  0.149399  0.171048  0.170144  0.146543  0.14267  0.162236  0.162501  0.143404  0.147267  0.170122  0.17197  0.153204  0.152806  0.171129  0.168519  0.145673  0.399213  0.343733  0.268273  0.237381  0.248292  0.24395  0.219268  0.222119  0.249089  0.248184  0.219798  0.217797  0.245643  0.245702  0.21758  0.217965  0.24421  0.246426  0.224307  0.224569  0.247099  0.243157  0.214082  0.542469  0.474254  0.380278  -100   
-100   -100   0.283673  0.240881  0.183452  0.162223  0.172501  0.170036  0.151434  0.153721  0.174583  0.173674  0.150889  0.1472  0.16619  0.166445  0.147882  0.151469  0.173488  0.175369  0.157437  0.157071  0.174569  0.171885  0.149771  0.401731  0.347529  0.273858  0.242404  0.251025  0.246377  0.223253  0.225973  0.251148  0.250319  0.223941  0.222272  0.248314  0.248328  0.221906  0.221907  0.246281  0.248417  0.227899  0.228196  0.249097  0.245172  0.217825  0.54058  0.47475  0.384005  -100   
-100   -100   0.289967  0.247212  0.189823  0.167581  0.176423  0.173692  0.155778  0.158031  0.178064  0.177156  0.155245  0.151751  0.1701  0.170342  0.152373  0.155676  0.176814  0.178716  0.161641  0.161304  0.177952  0.175201  0.153859  0.404025  0.35111  0.279189  0.247224  0.253666  0.248707  0.227036  0.229621  0.253101  0.252349  0.227874  0.226506  0.250826  0.250797  0.225998  0.225662  0.248272  0.250324  0.231302  0.231626  0.250996  0.247094  0.221382  0.538642  0.475112  0.387469  -100   
-100   -100   0.29597  0.253371  0.196154  0.172948  0.180326  0.177316  0.160104  0.162313  0.181486  0.180586  0.159593  0.156302  0.173964  0.174191  0.156857  0.159871  0.180084  0.181998  0.165798  0.165491  0.18127  0.17846  0.157922  0.406107  0.354482  0.284276  0.251849  0.256229  0.250955  0.230629  0.233073  0.254956  0.254283  0.231606  0.230509  0.253201  0.253129  0.229866  0.229236  0.250174  0.252137  0.234524  0.234868  0.252795  0.248922  0.22476  0.536657  0.475346  0.390684  -100   
-100   -100   0.301694  0.259355  0.202422  0.178304  0.184197  0.180897  0.164397  0.166552  0.18485  0.183964  0.163918  0.160836  0.177777  0.177986  0.161314  0.16404  0.183305  0.18522  0.169897  0.169618  0.184525  0.181664  0.161948  0.408007  0.357667  0.289131  0.256286  0.258711  0.253118  0.23404  0.236342  0.256726  0.256132  0.235144  0.234293  0.255454  0.25534  0.233522  0.232635  0.252  0.253872  0.237575  0.237933  0.254508  0.250668  0.227969  0.534779  0.475597  0.393666  -100   
-100   -100   0.307148  0.265161  0.208606  0.18363  0.18803  0.18443  0.168644  0.170734  0.188148  0.187282  0.168204  0.165335  0.18153  0.181717  0.165731  0.168171  0.186477  0.188385  0.173929  0.173676  0.187717  0.184811  0.165925  0.409751  0.360685  0.293763  0.260544  0.261116  0.255202  0.23728  0.239435  0.258412  0.257898  0.2385  0.237871  0.25759  0.257434  0.236979  0.23587  0.253762  0.255541  0.240465  0.240833  0.256147  0.252344  0.231017  0.532902  0.475763  0.39644  -100   
-100   -100   0.312327  0.270773  0.214689  0.188909  0.191826  0.187916  0.172832  0.174849  0.191379  0.190539  0.172438  0.169781  0.185214  0.185379  0.170091  0.172252  0.189592  0.191483  0.177882  0.177653  0.190834  0.187891  0.169841  0.411337  0.363529  0.298184  0.264632  0.263456  0.257218  0.240357  0.242365  0.260022  0.259587  0.24168  0.241251  0.259615  0.25942  0.240247  0.238946  0.255455  0.257139  0.243204  0.243575  0.257703  0.253941  0.233912  0.530971  0.475796  0.399009  -100   
-100   -100   0.317247  0.276195  0.220655  0.194129  0.195584  0.191356  0.176952  0.178889  0.194544  0.193735  0.176608  0.174161  0.188828  0.188968  0.174382  0.17627  0.192649  0.194515  0.18175  0.181543  0.193883  0.19091  0.173688  0.412785  0.366216  0.302403  0.268558  0.265741  0.25918  0.243284  0.245141  0.261567  0.26121  0.244694  0.244446  0.261541  0.261308  0.243338  0.241871  0.257085  0.258674  0.245799  0.24617  0.259192  0.255474  0.236662  0.529064  0.475773  0.401399  -100   
-100   -100   0.321913  0.281422  0.226492  0.199274  0.199293  0.194739  0.180996  0.182844  0.19764  0.196867  0.180706  0.178465  0.192369  0.192483  0.178593  0.18022  0.195652  0.197485  0.185526  0.185339  0.196857  0.19386  0.177458  0.414105  0.368753  0.306429  0.272329  0.267968  0.261081  0.246068  0.247774  0.263051  0.26277  0.247552  0.247467  0.263378  0.26311  0.246263  0.244653  0.258662  0.260155  0.248259  0.248625  0.260612  0.256941  0.239275  0.527156  0.475674  0.403608  -100   
-100   -100   0.326341  0.28646  0.232189  0.204335  0.202949  0.198064  0.184954  0.186708  0.200662  0.199929  0.18472  0.182681  0.195828  0.195915  0.182715  0.184091  0.198596  0.200388  0.189205  0.189035  0.199755  0.196742  0.181144  0.415313  0.371155  0.310271  0.275953  0.270137  0.262925  0.248718  0.250271  0.264472  0.264265  0.250262  0.250324  0.265125  0.264822  0.249032  0.2473  0.260187  0.261585  0.250593  0.25095  0.261967  0.258345  0.241758  0.525339  0.475588  0.405657  -100   
-100   -100   0.330536  0.291306  0.237736  0.209302  0.206549  0.201329  0.188822  0.190475  0.203616  0.202926  0.188645  0.186801  0.199206  0.199263  0.186739  0.187877  0.201475  0.203218  0.192783  0.192627  0.20258  0.199556  0.184741  0.416416  0.373425  0.313939  0.279437  0.272254  0.264718  0.251242  0.252642  0.265846  0.26571  0.252832  0.253025  0.26679  0.266455  0.251653  0.249818  0.261657  0.262959  0.252807  0.25315  0.263264  0.259692  0.244117  0.523491  0.475399  0.407552  -100   
-100   -100   0.334505  0.295958  0.243127  0.214165  0.210089  0.204529  0.192595  0.194142  0.206492  0.205849  0.192473  0.190817  0.202498  0.202526  0.19066  0.191571  0.204287  0.205976  0.196258  0.196113  0.205339  0.202311  0.188247  0.417417  0.375566  0.317437  0.282786  0.274315  0.266455  0.253647  0.254893  0.267163  0.267097  0.255269  0.255581  0.268378  0.268013  0.254135  0.252213  0.263071  0.264279  0.254908  0.255235  0.264522  0.261002  0.246361  0.521655  0.475154  0.409296  -100   
-100   -100   0.33826  0.300422  0.248357  0.218919  0.21357  0.207669  0.196268  0.197704  0.209291  0.208697  0.196201  0.194723  0.205706  0.205704  0.194472  0.195171  0.207034  0.208664  0.199626  0.199491  0.208022  0.204994  0.191656  0.418326  0.377588  0.320775  0.286005  0.27633  0.268149  0.25594  0.257031  0.268427  0.268427  0.257581  0.257999  0.269894  0.269501  0.256487  0.254491  0.264436  0.265552  0.256903  0.257211  0.265729  0.262262  0.248497  0.519837  0.47486  0.410908  -100   
-100   -100   0.34181  0.304699  0.253423  0.223558  0.216987  0.210743  0.199839  0.201159  0.212014  0.211473  0.199823  0.198517  0.208828  0.208796  0.198172  0.198672  0.209713  0.211279  0.202887  0.202758  0.210625  0.207603  0.194967  0.419148  0.379495  0.323959  0.289102  0.278297  0.269797  0.258128  0.259064  0.269644  0.269707  0.259775  0.260287  0.271348  0.270929  0.258715  0.256658  0.265752  0.266776  0.258795  0.259083  0.266883  0.263471  0.250527  0.51804  0.474524  0.41239  -100   
-100   -100   0.345163  0.308795  0.258321  0.228078  0.220338  0.21375  0.203307  0.204508  0.214664  0.214175  0.203338  0.202194  0.211859  0.211796  0.201759  0.202071  0.212326  0.213824  0.206039  0.205915  0.213155  0.210143  0.198178  0.41989  0.381292  0.326996  0.29208  0.280216  0.2714  0.260215  0.260998  0.270816  0.270939  0.261856  0.262452  0.272734  0.27229  0.260827  0.25872  0.267023  0.267958  0.260592  0.260858  0.267995  0.264639  0.252459  0.516264  0.474149  0.41375  -100   
-100   -100   0.34833  0.312711  0.263051  0.232476  0.223622  0.216691  0.20667  0.207749  0.217241  0.216806  0.206743  0.205752  0.214801  0.214708  0.205229  0.205367  0.214876  0.216302  0.209085  0.208963  0.215611  0.212613  0.201288  0.420556  0.382985  0.329891  0.294943  0.282089  0.272961  0.26221  0.262838  0.271949  0.272129  0.263831  0.264503  0.274059  0.273593  0.26283  0.260682  0.268256  0.269104  0.262298  0.262541  0.269068  0.265767  0.254299  0.514509  0.473736  0.414998  -100   
-100   -100   0.351318  0.316453  0.267613  0.23675  0.226841  0.21957  0.20993  0.210883  0.219742  0.219362  0.210038  0.209191  0.217654  0.21753  0.208583  0.20856  0.217357  0.218709  0.212022  0.211901  0.217984  0.215006  0.204296  0.421151  0.384578  0.33265  0.297697  0.283924  0.274488  0.264116  0.264591  0.273039  0.273273  0.265705  0.266444  0.275327  0.27484  0.26473  0.262549  0.269448  0.27021  0.263919  0.264137  0.27009  0.266845  0.256048  0.512775  0.473287  0.416143  -100   
-100   -100   0.354135  0.320024  0.272008  0.240899  0.229989  0.222379  0.213085  0.213911  0.22217  0.221844  0.213221  0.21251  0.220415  0.220262  0.211819  0.211646  0.219765  0.221041  0.214853  0.21473  0.220287  0.21733  0.207203  0.421679  0.386075  0.335279  0.300346  0.285715  0.275975  0.265939  0.266261  0.274092  0.274375  0.267483  0.268281  0.276537  0.276031  0.266531  0.264324  0.270594  0.271272  0.265457  0.26565  0.271074  0.267886  0.257714  0.51106  0.472804  0.417184  -100   
-100   -100   0.356788  0.32343  0.276236  0.24492  0.233064  0.225119  0.216137  0.216833  0.224527  0.224255  0.216294  0.215709  0.223087  0.222905  0.214938  0.214628  0.222107  0.223305  0.217579  0.217452  0.222515  0.219585  0.210009  0.422143  0.38748  0.337783  0.302893  0.28746  0.277422  0.267682  0.267852  0.275109  0.275439  0.269171  0.270021  0.277694  0.277171  0.268238  0.266014  0.271704  0.2723  0.266918  0.267085  0.272022  0.268889  0.259299  0.509365  0.472288  0.418126  -100   
-100   -100   0.359288  0.326676  0.280299  0.248816  0.236069  0.227792  0.219086  0.21965  0.22681  0.226591  0.219256  0.218789  0.225672  0.225462  0.217943  0.217506  0.224382  0.2255  0.220203  0.220071  0.224679  0.221777  0.212718  0.422548  0.388798  0.340165  0.30534  0.289166  0.278835  0.269351  0.269369  0.276091  0.276463  0.270773  0.271668  0.278803  0.278264  0.269857  0.267621  0.272776  0.273294  0.268306  0.268447  0.272942  0.269866  0.260809  0.507732  0.471785  0.418982  -100   
-100   -100   0.361644  0.32977  0.284202  0.252585  0.239  0.230397  0.221935  0.222366  0.229022  0.228856  0.222109  0.221752  0.228167  0.227929  0.220833  0.220279  0.226582  0.227621  0.222727  0.222588  0.226775  0.223904  0.215329  0.422905  0.390039  0.342432  0.307693  0.290828  0.280209  0.270948  0.270815  0.27704  0.277452  0.272292  0.273227  0.27986  0.279307  0.271392  0.269149  0.273804  0.274244  0.269625  0.26974  0.273836  0.270817  0.262249  0.506135  0.471267  0.419757  -100   
-100   -100   0.363854  0.332708  0.287945  0.256229  0.24186  0.232936  0.224685  0.224982  0.231163  0.231047  0.224854  0.224599  0.230573  0.230309  0.22361  0.22295  0.228712  0.229671  0.22515  0.225003  0.228789  0.225952  0.217844  0.423205  0.391194  0.344587  0.309953  0.292451  0.281552  0.272477  0.272195  0.277954  0.278402  0.273734  0.274702  0.280868  0.280302  0.272845  0.2706  0.27479  0.275156  0.270876  0.270965  0.274684  0.271721  0.26362  0.504526  0.470691  0.42045  -100   
-100   -100   0.365932  0.335503  0.291534  0.25975  0.244654  0.235415  0.227339  0.2275  0.23323  0.233163  0.227493  0.227331  0.232892  0.232603  0.226277  0.225519  0.230778  0.231657  0.227476  0.22732  0.230731  0.22793  0.220264  0.423457  0.392275  0.346636  0.312125  0.294044  0.282871  0.273943  0.273511  0.278831  0.279311  0.2751  0.276097  0.281829  0.281251  0.274222  0.271979  0.275743  0.276037  0.272062  0.272126  0.275492  0.272584  0.264924  0.50295  0.470103  0.421079  -100   
-100   -100   0.36788  0.338154  0.294972  0.263149  0.247374  0.237826  0.229898  0.229922  0.235228  0.235207  0.230027  0.229952  0.235127  0.234812  0.228836  0.22799  0.232776  0.233575  0.229708  0.229542  0.232603  0.22984  0.222591  0.423661  0.393281  0.348582  0.314212  0.295599  0.284159  0.275348  0.274767  0.279674  0.280183  0.276394  0.277414  0.282744  0.282156  0.275526  0.273289  0.276658  0.276883  0.273187  0.273225  0.276264  0.273412  0.266164  0.501407  0.469506  0.421631  -100   
-100   -100   0.36971  0.340674  0.298261  0.266427  0.250014  0.240166  0.232365  0.232251  0.237159  0.237183  0.232458  0.232464  0.237277  0.236939  0.23129  0.230363  0.234707  0.235428  0.231848  0.231672  0.234407  0.231683  0.224828  0.423827  0.394221  0.350429  0.316215  0.297106  0.285406  0.276694  0.275964  0.280486  0.28102  0.277619  0.278659  0.283615  0.283018  0.276759  0.274533  0.277538  0.277695  0.274253  0.274266  0.276998  0.274202  0.267344  0.499899  0.468902  0.422114  -100   
-100   -100   0.371419  0.343057  0.301405  0.269585  0.252581  0.242438  0.234741  0.234489  0.239024  0.23909  0.234791  0.234869  0.239348  0.238988  0.23364  0.232641  0.23657  0.237213  0.233899  0.233711  0.236145  0.233461  0.226977  0.423946  0.395089  0.352179  0.318136  0.29857  0.286618  0.277984  0.277105  0.281267  0.281823  0.278779  0.279834  0.284449  0.283844  0.277926  0.275712  0.278378  0.278471  0.275262  0.275251  0.277698  0.274957  0.268466  0.498365  0.468233  0.422526  -100   
-100   -100   0.373015  0.345312  0.304409  0.272628  0.255078  0.244649  0.237031  0.236641  0.240832  0.240937  0.237027  0.237172  0.241336  0.240955  0.235891  0.234827  0.238368  0.238936  0.235864  0.235663  0.237819  0.235177  0.229041  0.424021  0.395887  0.353836  0.319978  0.299999  0.287802  0.279221  0.278195  0.28203  0.282604  0.279878  0.280945  0.285239  0.284627  0.279029  0.27683  0.279183  0.279214  0.276218  0.276181  0.278366  0.275679  0.269531  0.496828  0.467527  0.422879  -100   
-100   -100   0.374508  0.347448  0.307279  0.275558  0.257511  0.246803  0.239238  0.238709  0.242574  0.242716  0.239169  0.239375  0.243244  0.242843  0.238045  0.236921  0.2401  0.240593  0.237744  0.23753  0.23943  0.236831  0.231021  0.42406  0.396626  0.355406  0.321745  0.301399  0.288965  0.280411  0.279237  0.282762  0.283353  0.280918  0.281992  0.285988  0.28537  0.28007  0.277888  0.27995  0.279921  0.277121  0.277059  0.278998  0.276365  0.270542  0.49538  0.466873  0.423185  -100   
-100   -100   0.375903  0.34947  0.310017  0.278378  0.259869  0.248891  0.241363  0.240694  0.244248  0.244423  0.241218  0.241478  0.245074  0.244654  0.240103  0.238926  0.241768  0.242189  0.239544  0.239316  0.24098  0.238424  0.23292  0.424069  0.397309  0.356892  0.32344  0.302757  0.290094  0.281551  0.280231  0.283459  0.284061  0.281899  0.282977  0.286696  0.286073  0.281052  0.278888  0.280681  0.280594  0.277974  0.277886  0.2796  0.27702  0.2715  0.493935  0.466187  0.423435  -100   
-100   -100   0.377197  0.351373  0.312627  0.281089  0.262152  0.250913  0.243406  0.242599  0.245858  0.246065  0.243177  0.243487  0.246828  0.246391  0.242071  0.240846  0.243378  0.243728  0.241265  0.241023  0.242468  0.239957  0.234742  0.424035  0.397927  0.358294  0.325061  0.30407  0.291186  0.282643  0.281177  0.284125  0.284735  0.282825  0.283904  0.287365  0.286738  0.281977  0.279833  0.281381  0.28124  0.278779  0.278665  0.280167  0.27764  0.272408  0.492452  0.465433  0.42362  -100   
-100   -100   0.378399  0.353169  0.315113  0.283693  0.264364  0.252872  0.245373  0.244426  0.247411  0.247645  0.24505  0.245404  0.248508  0.248054  0.243949  0.242683  0.244923  0.245205  0.242911  0.242653  0.243896  0.241429  0.236486  0.423968  0.398489  0.359616  0.326612  0.30534  0.292244  0.28369  0.282078  0.284764  0.285379  0.283697  0.284774  0.287997  0.287366  0.282847  0.280725  0.282045  0.281851  0.279537  0.279397  0.280701  0.278226  0.273266  0.491014  0.464693  0.423755  -100   
-100   -100   0.379516  0.354862  0.31748  0.286194  0.266506  0.25477  0.247266  0.24618  0.248918  0.249177  0.24684  0.247233  0.250116  0.249646  0.245742  0.244438  0.246408  0.246624  0.244482  0.244209  0.245265  0.242844  0.238156  0.42387  0.398998  0.360861  0.328095  0.306567  0.293267  0.284695  0.282939  0.285393  0.286011  0.28452  0.285592  0.288591  0.287957  0.283665  0.281564  0.282674  0.282429  0.28025  0.280082  0.281203  0.27878  0.274076  0.489588  0.463937  0.423842  -100   
-100   -100   0.380545  0.356451  0.319732  0.288595  0.268583  0.256611  0.249086  0.247863  0.250359  0.250639  0.248548  0.248976  0.251653  0.251169  0.247451  0.246115  0.247839  0.24799  0.245983  0.245694  0.246579  0.244202  0.239755  0.423736  0.39945  0.362032  0.329511  0.307758  0.294262  0.285658  0.28376  0.285987  0.286604  0.285295  0.286359  0.28915  0.288514  0.284432  0.282355  0.283275  0.282982  0.28092  0.280724  0.281675  0.279302  0.274839  0.488129  0.463121  0.423882  -100   
-100   -100   0.381493  0.357943  0.321872  0.290898  0.270591  0.258394  0.250837  0.249476  0.25174  0.252038  0.250178  0.250636  0.253126  0.252629  0.249081  0.247717  0.249217  0.249306  0.247416  0.247111  0.247836  0.245506  0.241283  0.423567  0.399848  0.363131  0.330862  0.308906  0.295224  0.286579  0.284541  0.286548  0.287161  0.286022  0.287075  0.289679  0.289041  0.285153  0.283099  0.283854  0.283514  0.281549  0.281325  0.282116  0.279792  0.275557  0.486672  0.462284  0.423873  -100   
-100   -100   0.382364  0.359341  0.323905  0.293105  0.272532  0.260118  0.252519  0.251022  0.253069  0.253383  0.251732  0.252216  0.254532  0.254022  0.250634  0.249246  0.250531  0.25056  0.248782  0.24846  0.249039  0.246754  0.242744  0.423366  0.400194  0.36416  0.332148  0.310012  0.29615  0.287461  0.285284  0.287085  0.287692  0.286705  0.287744  0.290175  0.289535  0.285826  0.283797  0.284393  0.284009  0.282137  0.281883  0.282526  0.280252  0.276232  0.485221  0.46143  0.423818  -100   
-100   -100   0.383161  0.36065  0.325835  0.295221  0.274408  0.261786  0.254136  0.252503  0.254344  0.25467  0.253212  0.253718  0.255872  0.25535  0.252111  0.250701  0.251787  0.251759  0.250083  0.249743  0.250193  0.247953  0.24414  0.423133  0.40049  0.365121  0.333373  0.311077  0.297045  0.288304  0.285991  0.287595  0.288192  0.287343  0.288368  0.290637  0.289997  0.286454  0.28445  0.284896  0.28447  0.282685  0.282402  0.282913  0.280686  0.276863  0.483776  0.46056  0.423721  -100   
-100   -100   0.383887  0.361872  0.327665  0.297247  0.276224  0.263403  0.255691  0.253922  0.255565  0.255901  0.25462  0.255146  0.257147  0.256615  0.253515  0.252087  0.25299  0.252906  0.251323  0.250966  0.251304  0.249109  0.245473  0.422869  0.400738  0.366018  0.334537  0.312106  0.297913  0.289109  0.286663  0.288076  0.28866  0.287939  0.288947  0.291064  0.290423  0.287037  0.285059  0.285369  0.284903  0.283196  0.282883  0.283285  0.281105  0.277456  0.482335  0.459674  0.423586  -100   
-100   -100   0.384546  0.363013  0.329398  0.299186  0.277976  0.264965  0.257184  0.255281  0.256736  0.257077  0.255959  0.256501  0.25836  0.257818  0.254849  0.253407  0.254146  0.254011  0.252504  0.252129  0.252362  0.250211  0.246744  0.422576  0.40094  0.366851  0.335642  0.313096  0.298748  0.289879  0.2873  0.288529  0.289099  0.288493  0.289483  0.291458  0.290817  0.28758  0.285627  0.285821  0.285317  0.283672  0.28333  0.283629  0.281496  0.27801  0.480909  0.458782  0.423412  -100   
-100   -100   0.38514  0.364074  0.331039  0.30104  0.279668  0.266475  0.258618  0.256583  0.257857  0.258202  0.257232  0.257786  0.259517  0.258965  0.256116  0.254662  0.255247  0.25506  0.253626  0.253234  0.253366  0.251259  0.247956  0.422253  0.401096  0.367623  0.33669  0.314048  0.299555  0.290614  0.287903  0.288955  0.289508  0.289008  0.289979  0.291825  0.291185  0.288082  0.286155  0.286239  0.285698  0.284112  0.283741  0.283943  0.281855  0.278525  0.479478  0.457867  0.4232  -100   
-100   -100   0.385671  0.365058  0.33259  0.302813  0.281299  0.267934  0.259995  0.257828  0.258931  0.259276  0.258441  0.259005  0.260614  0.260054  0.257317  0.255854  0.256297  0.256062  0.254691  0.254281  0.254317  0.252255  0.249108  0.421901  0.401208  0.368336  0.337682  0.314963  0.300332  0.291314  0.288474  0.289356  0.289889  0.289484  0.290435  0.292161  0.291521  0.288544  0.286645  0.286628  0.286053  0.284517  0.284117  0.284225  0.282181  0.279003  0.478044  0.456932  0.422951  -100   
-100   -100   0.386141  0.365968  0.334055  0.304506  0.282873  0.269344  0.261318  0.259019  0.259962  0.260304  0.259588  0.26016  0.261656  0.261089  0.258456  0.256986  0.257304  0.257023  0.255702  0.255274  0.255222  0.253202  0.250204  0.421521  0.401277  0.368991  0.33862  0.315845  0.301084  0.291982  0.289014  0.289735  0.290246  0.289923  0.290854  0.292468  0.291828  0.28897  0.287097  0.286996  0.286389  0.284889  0.284461  0.28448  0.282479  0.279445  0.476613  0.455982  0.422669  -100   
-100   -100   0.386553  0.366806  0.335437  0.306121  0.284387  0.270703  0.262588  0.260159  0.26095  0.261287  0.260676  0.261253  0.262644  0.26207  0.259535  0.25806  0.258259  0.257935  0.256661  0.256214  0.256082  0.254105  0.251245  0.421113  0.401304  0.369591  0.339504  0.316688  0.301805  0.292619  0.289525  0.290095  0.290582  0.290327  0.291237  0.292748  0.292109  0.28936  0.287514  0.287335  0.286696  0.285229  0.284772  0.28471  0.282751  0.279852  0.475183  0.455018  0.422349  -100   
-100   -100   0.386911  0.367578  0.336737  0.307661  0.285839  0.272008  0.263805  0.261248  0.261891  0.26222  0.261706  0.262285  0.263578  0.262998  0.260554  0.259077  0.259164  0.258797  0.257568  0.257104  0.256902  0.254967  0.252234  0.420679  0.401292  0.370135  0.340336  0.317489  0.302491  0.293224  0.290004  0.290427  0.290888  0.290695  0.291585  0.292997  0.29236  0.289714  0.287895  0.28764  0.286971  0.285538  0.285053  0.284921  0.283003  0.280226  0.473777  0.454062  0.421993  -100   
-100   -100   0.387216  0.368284  0.337959  0.309128  0.287235  0.273266  0.264971  0.262287  0.262785  0.263103  0.26268  0.263259  0.26446  0.263874  0.261516  0.260038  0.260021  0.259615  0.258427  0.257944  0.257678  0.255784  0.253172  0.420221  0.401243  0.370627  0.341118  0.318253  0.303148  0.293797  0.290454  0.290731  0.291163  0.291029  0.291897  0.293216  0.292581  0.290032  0.288241  0.287914  0.287218  0.285816  0.285303  0.285107  0.283228  0.280568  0.472365  0.453083  0.421608  -100   
-100   -100   0.387467  0.368925  0.339107  0.310523  0.288574  0.274474  0.266088  0.263279  0.263638  0.263943  0.263599  0.264177  0.265292  0.264701  0.262423  0.260946  0.260834  0.26039  0.259238  0.258737  0.258417  0.256563  0.254061  0.419736  0.401155  0.371068  0.34185  0.318977  0.303773  0.29434  0.290875  0.291011  0.291413  0.29133  0.292176  0.293408  0.292774  0.290318  0.288554  0.288161  0.287438  0.286065  0.285525  0.285275  0.283435  0.280878  0.47094  0.452077  0.421188  -100   
-100   -100   0.387669  0.369504  0.340181  0.311849  0.289859  0.275638  0.267157  0.264225  0.264451  0.26474  0.264467  0.265042  0.266076  0.26548  0.263279  0.261803  0.261614  0.261134  0.260005  0.259486  0.259123  0.257309  0.254904  0.419227  0.40103  0.371459  0.342533  0.319666  0.30437  0.294853  0.291268  0.29127  0.29164  0.291599  0.292422  0.293573  0.292941  0.290572  0.288835  0.288395  0.287646  0.286288  0.285723  0.285432  0.283631  0.281161  0.469519  0.451062  0.42074  -100   
-100   -100   0.387829  0.370031  0.341186  0.313109  0.291091  0.276755  0.268181  0.265126  0.265224  0.265495  0.265284  0.265854  0.266815  0.266215  0.264084  0.262613  0.262353  0.261838  0.260728  0.260192  0.259784  0.258009  0.2557  0.418702  0.400877  0.371804  0.343169  0.320316  0.304935  0.295338  0.291634  0.291504  0.29184  0.291837  0.292638  0.293714  0.293084  0.290797  0.289087  0.288606  0.287834  0.286485  0.285895  0.285564  0.283799  0.281415  0.468185  0.450116  0.42027  -100   
-100   -100   0.38794  0.370498  0.342124  0.314303  0.292269  0.277826  0.26916  0.265984  0.265957  0.266207  0.266053  0.266617  0.267509  0.266907  0.26484  0.263374  0.263044  0.262497  0.261408  0.260855  0.260403  0.258666  0.256451  0.418154  0.400689  0.372102  0.343759  0.32093  0.30547  0.295794  0.291973  0.291715  0.292016  0.292045  0.292823  0.293831  0.293203  0.290991  0.289309  0.288785  0.287991  0.286654  0.28604  0.285671  0.283941  0.28164  0.466783  0.449089  0.41977  -100   
-100   -100   0.388005  0.370909  0.342996  0.315434  0.293397  0.278855  0.270096  0.266801  0.266652  0.26688  0.266774  0.267331  0.268159  0.267553  0.265548  0.264089  0.263691  0.263115  0.262045  0.261475  0.260987  0.259287  0.257159  0.417582  0.400467  0.372356  0.344304  0.321507  0.305977  0.296222  0.292286  0.291904  0.292168  0.292224  0.292979  0.293921  0.293295  0.291155  0.289501  0.288934  0.288119  0.286796  0.28616  0.285757  0.284062  0.281838  0.465385  0.448054  0.419243  -100   
-100   -100   0.388028  0.371267  0.343806  0.316505  0.294479  0.279845  0.270989  0.267577  0.267312  0.267516  0.267451  0.267999  0.268769  0.268161  0.266211  0.264759  0.264303  0.263698  0.262642  0.262056  0.261532  0.259868  0.257824  0.416989  0.400214  0.372567  0.344805  0.322056  0.30646  0.296623  0.292575  0.292074  0.292299  0.292375  0.293107  0.293992  0.293369  0.291291  0.289664  0.289062  0.288227  0.286913  0.286256  0.28582  0.284159  0.28201  0.463984  0.447004  0.418697  -100   
-100   -100   0.388009  0.371573  0.344556  0.317516  0.295509  0.28079  0.271842  0.268315  0.267936  0.268113  0.268083  0.268622  0.269336  0.268725  0.266829  0.265386  0.264881  0.264248  0.2632  0.262599  0.262042  0.260413  0.258449  0.416375  0.399928  0.372736  0.345264  0.322566  0.306912  0.296998  0.292839  0.292222  0.292408  0.292499  0.293208  0.294037  0.293415  0.2914  0.289801  0.28917  0.288316  0.287006  0.286329  0.285861  0.284233  0.282156  0.462571  0.445931  0.41812  -100   
-100   -100   0.387949  0.371831  0.345246  0.318468  0.296491  0.281694  0.272656  0.269014  0.26853  0.268678  0.268673  0.269201  0.269861  0.269248  0.267405  0.265972  0.26542  0.264762  0.263721  0.263104  0.262517  0.260923  0.259034  0.415741  0.399612  0.372864  0.34568  0.323042  0.307336  0.297346  0.293079  0.292356  0.2925  0.292597  0.293282  0.294056  0.293437  0.291483  0.28991  0.289255  0.288384  0.287076  0.286379  0.28588  0.284284  0.282277  0.461158  0.444847  0.417519  -100   
-100   -100   0.387852  0.372041  0.345879  0.319365  0.297428  0.28256  0.273431  0.269678  0.269093  0.269212  0.269223  0.269739  0.270347  0.269733  0.267939  0.266516  0.26592  0.265237  0.264206  0.263574  0.262964  0.261404  0.259581  0.415086  0.399268  0.372954  0.346056  0.323488  0.307736  0.297671  0.293298  0.292477  0.29258  0.29267  0.293331  0.294051  0.293435  0.291539  0.289993  0.289311  0.288424  0.287122  0.286406  0.285886  0.28432  0.282373  0.459754  0.443762  0.416898  -100   
-100   -100   0.387722  0.372209  0.346459  0.320208  0.298316  0.283384  0.274169  0.270307  0.26962  0.269706  0.269734  0.270236  0.270796  0.270181  0.268434  0.267021  0.266383  0.265678  0.264656  0.264009  0.263384  0.261857  0.260093  0.414418  0.398899  0.373005  0.346392  0.323898  0.308105  0.29797  0.293494  0.292576  0.292636  0.292719  0.293355  0.294026  0.293413  0.29157  0.29005  0.289342  0.288439  0.287146  0.286413  0.28588  0.284345  0.282449  0.458381  0.442697  0.416256  -100   
-100   -100   0.387554  0.372332  0.346985  0.320997  0.299158  0.284167  0.274868  0.270899  0.270108  0.270161  0.270205  0.270693  0.271209  0.270593  0.268889  0.267488  0.266813  0.266086  0.265071  0.264411  0.263768  0.262272  0.260569  0.413729  0.398502  0.373019  0.346689  0.324273  0.308445  0.298243  0.293668  0.292649  0.292664  0.292743  0.293354  0.293978  0.293367  0.291576  0.290082  0.289349  0.288432  0.287147  0.286399  0.285849  0.284343  0.282501  0.456974  0.44159  0.415588  -100   
-100   -100   0.387351  0.372411  0.34746  0.321734  0.299958  0.284915  0.275531  0.271457  0.270564  0.270582  0.270639  0.271112  0.271585  0.270969  0.269307  0.267918  0.267209  0.266462  0.265453  0.264781  0.264128  0.262663  0.261011  0.413021  0.398077  0.372998  0.346948  0.324618  0.308762  0.298492  0.293819  0.2927  0.292671  0.292744  0.293328  0.293907  0.293299  0.291558  0.290089  0.289333  0.288404  0.287127  0.286365  0.285811  0.284332  0.282532  0.455562  0.440467  0.414902  -100   
-100   -100   0.387115  0.372449  0.347886  0.322422  0.300719  0.28563  0.27616  0.271983  0.27099  0.270972  0.271037  0.271494  0.271927  0.27131  0.269689  0.268313  0.267573  0.266807  0.265804  0.26512  0.26446  0.263026  0.26142  0.412295  0.397626  0.372942  0.347172  0.324939  0.309058  0.298718  0.29395  0.292733  0.292658  0.292722  0.293279  0.293815  0.29321  0.291516  0.290072  0.289294  0.288353  0.287086  0.286313  0.285757  0.284306  0.282543  0.454148  0.439336  0.414199  -100   
-100   -100   0.386847  0.372448  0.348265  0.323063  0.301439  0.286309  0.276756  0.272477  0.271391  0.271336  0.271401  0.271841  0.272236  0.271619  0.270036  0.268673  0.267905  0.267122  0.266123  0.265429  0.264761  0.263356  0.261797  0.411552  0.39715  0.372853  0.34736  0.325232  0.309332  0.298921  0.294061  0.292753  0.292631  0.292679  0.293208  0.293703  0.2931  0.291452  0.290031  0.289233  0.288281  0.287025  0.286242  0.285685  0.284261  0.282534  0.452734  0.438195  0.413477  -100   
-100   -100   0.386548  0.372409  0.348598  0.323656  0.302119  0.286955  0.27732  0.272943  0.271767  0.271673  0.271732  0.272155  0.272513  0.271896  0.270349  0.268999  0.268207  0.267409  0.266412  0.265709  0.265039  0.263662  0.262144  0.410792  0.39665  0.372732  0.347515  0.325499  0.309585  0.299105  0.294154  0.292762  0.292592  0.292616  0.293116  0.29357  0.29297  0.291366  0.289968  0.289152  0.28819  0.286943  0.286153  0.285603  0.284205  0.282505  0.451335  0.437063  0.412737  -100   
-100   -100   0.386228  0.372342  0.348886  0.324204  0.302753  0.287559  0.277851  0.273377  0.272108  0.271974  0.272031  0.272435  0.272758  0.272141  0.270629  0.269293  0.268479  0.267666  0.266672  0.26596  0.265284  0.263936  0.26246  0.410027  0.396137  0.37258  0.347637  0.32573  0.309807  0.299265  0.294227  0.292745  0.292527  0.292532  0.293003  0.293417  0.292819  0.291257  0.289882  0.289049  0.288079  0.286842  0.286047  0.2855  0.284127  0.282459  0.450035  0.436019  0.411983  -100   
-100   -100   0.385881  0.37224  0.349132  0.324708  0.303346  0.288128  0.278349  0.27378  0.27242  0.272245  0.272297  0.272682  0.272973  0.272356  0.270878  0.269555  0.268722  0.267895  0.266903  0.266184  0.265503  0.264181  0.262746  0.409251  0.395606  0.372398  0.347726  0.325929  0.310001  0.299403  0.294279  0.292707  0.292441  0.292427  0.292868  0.293245  0.29265  0.291128  0.289774  0.288926  0.287948  0.28672  0.285923  0.285379  0.284031  0.282393  0.448696  0.434926  0.411213  -100   
-100   -100   0.385501  0.372099  0.349336  0.325168  0.3039  0.288663  0.278817  0.274155  0.272706  0.272489  0.272533  0.272898  0.273158  0.272542  0.271097  0.269788  0.268948  0.268108  0.267107  0.266382  0.265698  0.264402  0.263005  0.408456  0.39505  0.372186  0.347782  0.326099  0.310171  0.299519  0.294312  0.292651  0.292336  0.292302  0.292713  0.293054  0.292461  0.290979  0.289646  0.288799  0.287814  0.286582  0.285784  0.285244  0.28392  0.28231  0.447299  0.433767  0.410422  -100   
-100   -100   0.385092  0.371922  0.349499  0.325585  0.304419  0.289167  0.279254  0.274503  0.272965  0.272705  0.27274  0.273084  0.273314  0.272699  0.271286  0.269991  0.269138  0.268286  0.267284  0.266553  0.265863  0.264593  0.263235  0.407644  0.394469  0.371945  0.347808  0.326244  0.31032  0.299615  0.294325  0.292577  0.292212  0.292158  0.292538  0.292844  0.292253  0.29081  0.289498  0.288646  0.287655  0.286426  0.285628  0.285086  0.283787  0.282209  0.445889  0.432588  0.409615  -100   
-100   -100   0.38466  0.371716  0.349624  0.325963  0.304901  0.28964  0.279663  0.274823  0.273199  0.272896  0.272918  0.273241  0.273442  0.272828  0.271444  0.270164  0.269297  0.268435  0.267434  0.266698  0.266003  0.264757  0.263439  0.406821  0.393871  0.371678  0.347803  0.326361  0.310445  0.299691  0.294321  0.292486  0.292071  0.291995  0.292344  0.292616  0.292028  0.290621  0.28933  0.28847  0.287474  0.28625  0.285454  0.28491  0.283634  0.28209  0.444543  0.431467  0.408795  -100   
-100   -100   0.384206  0.371482  0.349711  0.326301  0.305346  0.290079  0.280043  0.275117  0.27341  0.273062  0.273069  0.27337  0.273543  0.27293  0.271575  0.270309  0.26943  0.268558  0.267559  0.266819  0.266122  0.264901  0.263617  0.405989  0.393257  0.371384  0.34777  0.32645  0.310545  0.299746  0.294299  0.292379  0.291913  0.291814  0.292132  0.292371  0.291785  0.290412  0.289142  0.288276  0.287275  0.286058  0.285263  0.28472  0.283466  0.281954  0.443163  0.430303  0.407962  -100   
-100   -100   0.383725  0.371215  0.349762  0.3266  0.305758  0.29049  0.280396  0.275386  0.273597  0.273204  0.273193  0.273472  0.273618  0.273006  0.271678  0.270427  0.269537  0.268656  0.26766  0.266917  0.266222  0.265024  0.263771  0.40514  0.39262  0.371064  0.347707  0.326513  0.310625  0.299782  0.294259  0.292256  0.291739  0.291615  0.291901  0.292108  0.291524  0.290185  0.288934  0.288062  0.287059  0.285849  0.285057  0.284519  0.283287  0.281803  0.441756  0.429108  0.407112  -100   
-100   -100   0.38322  0.370918  0.349778  0.326863  0.306137  0.290872  0.280722  0.27563  0.27376  0.273322  0.273291  0.273547  0.273667  0.273056  0.271755  0.270518  0.269618  0.26873  0.267737  0.266992  0.266308  0.265133  0.263901  0.404277  0.391963  0.37072  0.347617  0.326553  0.310684  0.299799  0.294201  0.292115  0.291548  0.291398  0.291653  0.291829  0.291246  0.289939  0.288708  0.28783  0.286824  0.285624  0.284837  0.284314  0.283103  0.281636  0.440346  0.427905  0.406248  -100   
-100   -100   0.382692  0.370595  0.34976  0.32709  0.306484  0.291227  0.281022  0.27585  0.273899  0.273415  0.273364  0.273597  0.273692  0.273082  0.271806  0.270584  0.269675  0.26878  0.267792  0.267047  0.266382  0.26523  0.26401  0.403401  0.391288  0.370352  0.3475  0.326571  0.310725  0.299797  0.294127  0.291958  0.29134  0.291164  0.291388  0.291533  0.290953  0.289675  0.288464  0.287582  0.286574  0.285386  0.284604  0.284111  0.282922  0.281457  0.438936  0.426697  0.405372  -100   
-100   -100   0.382144  0.370245  0.349709  0.327281  0.306796  0.29155  0.281295  0.276046  0.274014  0.273484  0.273412  0.273622  0.273692  0.273083  0.271832  0.270624  0.269711  0.26881  0.267825  0.267081  0.266429  0.265298  0.264097  0.402513  0.390596  0.369959  0.347356  0.326561  0.31074  0.299777  0.294035  0.291784  0.291114  0.290912  0.291106  0.291222  0.290643  0.289395  0.288203  0.287319  0.28631  0.285133  0.284358  0.283889  0.282721  0.281264  0.437523  0.425482  0.404479  -100   
-100   -100   0.381575  0.369869  0.349626  0.327438  0.307075  0.291843  0.281543  0.276218  0.274108  0.27353  0.273436  0.273622  0.273669  0.273061  0.271834  0.270641  0.269725  0.268819  0.267837  0.267095  0.266464  0.265355  0.264163  0.401611  0.389886  0.369544  0.347186  0.326524  0.310732  0.299737  0.293926  0.291593  0.290872  0.290644  0.290808  0.290895  0.290318  0.289098  0.287925  0.287042  0.286033  0.284866  0.284101  0.283669  0.282522  0.281059  0.436107  0.42426  0.40357  -100   
-100   -100   0.380986  0.369468  0.349512  0.327562  0.307321  0.292108  0.281766  0.276367  0.274179  0.273554  0.273437  0.273599  0.273623  0.273016  0.271812  0.270634  0.269714  0.268804  0.267826  0.267088  0.266467  0.265378  0.264207  0.400698  0.389159  0.369105  0.346991  0.326461  0.310703  0.299679  0.2938  0.291387  0.290614  0.29036  0.290494  0.290554  0.289977  0.288785  0.287631  0.286748  0.285739  0.284584  0.283831  0.283424  0.282297  0.28084  0.434689  0.423031  0.402647  -100   
-100   -100   0.380378  0.369043  0.349369  0.327653  0.307538  0.292346  0.281964  0.276494  0.274229  0.273557  0.273416  0.273554  0.273555  0.272949  0.271767  0.270604  0.269679  0.268767  0.267793  0.267059  0.266442  0.265374  0.264229  0.399772  0.388415  0.368645  0.346771  0.326375  0.310651  0.299603  0.293658  0.291164  0.29034  0.29006  0.290164  0.290197  0.289622  0.288455  0.28732  0.286435  0.285429  0.284286  0.283546  0.283155  0.282048  0.280607  0.433271  0.421798  0.401711  -100   
-100   -100   0.379752  0.368597  0.349196  0.327714  0.307725  0.292557  0.282139  0.276598  0.274259  0.273538  0.273373  0.273486  0.273465  0.272861  0.2717  0.270551  0.269625  0.26871  0.26774  0.267011  0.266398  0.26535  0.264231  0.398836  0.387658  0.368163  0.346527  0.326265  0.31058  0.299509  0.2935  0.290927  0.290051  0.289744  0.289819  0.289826  0.289252  0.28811  0.286993  0.286109  0.285105  0.283973  0.283247  0.282869  0.281782  0.28036  0.43187  0.420578  0.400765  -100   
-100   -100   0.379107  0.368127  0.348995  0.327743  0.307882  0.292743  0.282291  0.276682  0.274268  0.2735  0.273308  0.273397  0.273354  0.272751  0.271612  0.270477  0.269551  0.268635  0.267668  0.266944  0.266337  0.265309  0.264213  0.397888  0.386884  0.36766  0.34626  0.326132  0.310487  0.299397  0.293325  0.290674  0.289747  0.289414  0.28946  0.289442  0.288868  0.287751  0.286652  0.28577  0.284769  0.283647  0.282936  0.28257  0.281502  0.2801  0.430447  0.419333  0.399806  -100   
-100   -100   0.378443  0.367634  0.348767  0.327743  0.308012  0.292903  0.282419  0.276744  0.274257  0.273441  0.273222  0.273287  0.273224  0.272622  0.271502  0.270382  0.269456  0.268539  0.267576  0.266859  0.266259  0.26525  0.264176  0.396928  0.386094  0.367137  0.345969  0.325977  0.310375  0.299267  0.293135  0.290407  0.289428  0.289068  0.289086  0.289044  0.288471  0.287377  0.286295  0.285415  0.284418  0.283308  0.282613  0.282257  0.281209  0.279828  0.429019  0.418078  0.398835  -100   
-100   -100   0.377762  0.36712  0.348513  0.327714  0.308114  0.293039  0.282526  0.276786  0.274227  0.273362  0.273116  0.273156  0.273073  0.272472  0.271373  0.270267  0.269347  0.26843  0.267467  0.266757  0.266164  0.265174  0.264122  0.395957  0.385288  0.366595  0.345655  0.325799  0.310243  0.299121  0.29293  0.290126  0.289095  0.288708  0.288698  0.288632  0.288061  0.286989  0.285924  0.285055  0.284062  0.282957  0.282277  0.281931  0.280902  0.279543  0.427588  0.416817  0.397852  -100   
-100   -100   0.377064  0.366584  0.348233  0.327657  0.308188  0.293149  0.28261  0.276808  0.274178  0.273265  0.272991  0.273007  0.272904  0.272304  0.271224  0.270133  0.269217  0.2683  0.26734  0.266638  0.266051  0.26508  0.264049  0.394974  0.384469  0.366033  0.34532  0.3256  0.310091  0.298957  0.292709  0.289831  0.288749  0.288334  0.288297  0.288208  0.287637  0.286588  0.285541  0.284681  0.283692  0.282594  0.281929  0.281589  0.280579  0.279245  0.426155  0.415551  0.396857  -100   
-100   -100   0.376349  0.366029  0.347928  0.327572  0.308236  0.293235  0.282673  0.276811  0.274113  0.273151  0.272847  0.272838  0.272716  0.272117  0.271055  0.269979  0.269065  0.268149  0.267196  0.266501  0.265922  0.264969  0.263959  0.39398  0.383635  0.365451  0.344962  0.325379  0.30992  0.298777  0.292473  0.289524  0.288392  0.287946  0.287882  0.287772  0.287201  0.286172  0.285143  0.284289  0.283305  0.282218  0.281568  0.281233  0.280241  0.278934  0.42472  0.414279  0.39585  -100   
-100   -100   0.375621  0.365457  0.347599  0.327461  0.308257  0.293298  0.282715  0.276795  0.274032  0.273022  0.272685  0.272651  0.27251  0.271911  0.270868  0.269806  0.268893  0.267979  0.267034  0.266347  0.265778  0.264843  0.263852  0.392981  0.382791  0.364852  0.344584  0.325137  0.30973  0.298581  0.292225  0.289211  0.288028  0.287546  0.287456  0.287323  0.286753  0.285744  0.284732  0.283882  0.282905  0.281831  0.281195  0.280864  0.279892  0.278611  0.423326  0.413044  0.394837  -100   
-100   -100   0.374877  0.364865  0.347246  0.327324  0.308254  0.293338  0.282737  0.27676  0.27393  0.272872  0.272504  0.272446  0.272286  0.271689  0.270662  0.269614  0.268704  0.267792  0.266855  0.266178  0.265616  0.264699  0.263729  0.391971  0.381934  0.364236  0.344185  0.324875  0.309522  0.298369  0.291961  0.28888  0.287647  0.287134  0.287017  0.286863  0.286294  0.285303  0.284307  0.283462  0.282491  0.281432  0.280809  0.28048  0.279526  0.278275  0.421897  0.411769  0.393813  -100   
-100   -100   0.374116  0.364254  0.346871  0.327161  0.308225  0.293355  0.282737  0.276706  0.27381  0.272704  0.272306  0.272224  0.272046  0.271449  0.270439  0.269405  0.268498  0.267589  0.266661  0.265992  0.265439  0.264539  0.263589  0.39095  0.381062  0.363602  0.343767  0.324593  0.309296  0.29814  0.291684  0.288536  0.287253  0.286708  0.286565  0.286391  0.285822  0.284849  0.283871  0.28303  0.282066  0.28102  0.28041  0.280082  0.279146  0.277925  0.420458  0.410483  0.392777  -100   
-100   -100   0.37334  0.363624  0.346473  0.326974  0.308172  0.293349  0.282718  0.276634  0.273674  0.272519  0.272091  0.271984  0.271789  0.271193  0.270199  0.269179  0.268275  0.26737  0.266451  0.265791  0.26525  0.264367  0.263434  0.389919  0.380177  0.362951  0.343328  0.324291  0.309052  0.297896  0.291393  0.288181  0.286848  0.286271  0.286102  0.285908  0.28534  0.284384  0.283422  0.282585  0.281628  0.280599  0.279999  0.279677  0.278759  0.277564  0.419018  0.409191  0.391731  -100   
-100   -100   0.37255  0.362977  0.346054  0.326762  0.308095  0.293322  0.28268  0.276545  0.27352  0.272318  0.271859  0.271728  0.271516  0.27092  0.269942  0.268936  0.268036  0.267135  0.266226  0.265576  0.265044  0.264179  0.263263  0.388879  0.379281  0.362284  0.34287  0.323971  0.30879  0.297636  0.291089  0.287813  0.28643  0.285822  0.285627  0.285415  0.284846  0.283907  0.282961  0.282129  0.281179  0.280165  0.279577  0.279257  0.278357  0.27719  0.417577  0.407896  0.390676  -100   
-100   -100   0.371746  0.362313  0.345613  0.326527  0.307994  0.293273  0.282622  0.276438  0.27335  0.2721  0.271611  0.271457  0.271227  0.270632  0.269669  0.268677  0.267781  0.266885  0.265986  0.265345  0.264825  0.263977  0.263078  0.38783  0.378372  0.361601  0.342394  0.323632  0.308512  0.297362  0.290772  0.287433  0.286002  0.285362  0.285142  0.28491  0.284342  0.283419  0.282488  0.28166  0.280719  0.279721  0.279143  0.278829  0.277946  0.276804  0.416134  0.406597  0.389612  -100   
-100   -100   0.370929  0.361633  0.345153  0.326269  0.307871  0.293204  0.282545  0.276314  0.273168  0.271871  0.271348  0.271169  0.270924  0.270329  0.26938  0.268402  0.267511  0.26662  0.265732  0.265101  0.264597  0.263765  0.262877  0.386773  0.377452  0.360902  0.3419  0.323275  0.308217  0.297073  0.290442  0.287046  0.285566  0.284891  0.284645  0.284396  0.283828  0.28292  0.282004  0.28118  0.280247  0.279267  0.278698  0.278396  0.277531  0.276407  0.414691  0.405293  0.388538  -100   
-100   -100   0.370099  0.360937  0.344672  0.325989  0.307726  0.293114  0.282451  0.276175  0.272974  0.271629  0.27107  0.270868  0.270605  0.270012  0.269076  0.268111  0.267226  0.266341  0.265464  0.264843  0.264352  0.263536  0.262663  0.385708  0.376522  0.360188  0.341388  0.3229  0.307906  0.29677  0.290101  0.286653  0.285125  0.284411  0.28414  0.283872  0.283304  0.282411  0.281508  0.280689  0.279764  0.278802  0.278244  0.277952  0.277104  0.275998  0.413246  0.403985  0.387457  -100   
-100   -100   0.369256  0.360225  0.344172  0.325687  0.30756  0.293004  0.282339  0.276019  0.27276  0.271369  0.270777  0.270551  0.270273  0.26968  0.268758  0.267806  0.266927  0.266047  0.265182  0.26457  0.264088  0.263288  0.262433  0.384634  0.37558  0.35946  0.340858  0.322509  0.30758  0.296453  0.289748  0.286245  0.28467  0.28392  0.283623  0.283338  0.28277  0.281891  0.281002  0.280187  0.279271  0.278326  0.277778  0.277491  0.276661  0.275578  0.4118  0.402674  0.386367  -100   
-100   -100   0.368401  0.359499  0.343654  0.325365  0.307372  0.292874  0.282208  0.275848  0.27253  0.271093  0.27047  0.27022  0.269926  0.269334  0.268425  0.267486  0.266612  0.265739  0.264885  0.264283  0.263809  0.263026  0.262189  0.383553  0.374628  0.358718  0.340313  0.3221  0.307237  0.296121  0.289383  0.285825  0.284203  0.283419  0.283097  0.282795  0.282226  0.281361  0.280485  0.279673  0.278767  0.277839  0.277301  0.27702  0.276206  0.275146  0.410353  0.401359  0.385269  -100   
-100   -100   0.367534  0.358758  0.343117  0.325021  0.307163  0.292725  0.282061  0.27566  0.27229  0.270806  0.270149  0.269875  0.269567  0.268974  0.268079  0.267152  0.266284  0.265418  0.264575  0.263983  0.263518  0.26275  0.261931  0.382464  0.373666  0.357962  0.339751  0.321675  0.30688  0.295777  0.289006  0.285398  0.283729  0.282909  0.282561  0.282242  0.281674  0.280821  0.279957  0.27915  0.278252  0.277342  0.276814  0.276538  0.275741  0.274703  0.408905  0.40004  0.384163  -100   
-100   -100   0.366656  0.358003  0.342563  0.324658  0.306934  0.292558  0.281897  0.275459  0.272038  0.270509  0.269815  0.269518  0.269194  0.268601  0.267718  0.266804  0.265943  0.265083  0.264252  0.26367  0.263214  0.262462  0.261659  0.381368  0.372694  0.357192  0.339173  0.321235  0.306508  0.295419  0.288619  0.284966  0.283252  0.282391  0.282017  0.281681  0.281112  0.280272  0.27942  0.278616  0.277728  0.276835  0.276317  0.276048  0.275267  0.27425  0.407457  0.398718  0.38305  -100   
-100   -100   0.365771  0.35724  0.341992  0.324275  0.306686  0.292372  0.281716  0.275243  0.27177  0.270196  0.269468  0.269147  0.268808  0.268216  0.267345  0.266443  0.265588  0.264736  0.263917  0.263344  0.262897  0.26216  0.261374  0.380272  0.371719  0.35641  0.33858  0.320778  0.306122  0.295049  0.288221  0.284521  0.282762  0.281863  0.281464  0.281111  0.280542  0.279713  0.278872  0.278072  0.277193  0.276318  0.275811  0.275547  0.274782  0.273786  0.406108  0.397491  0.381936  -100   
-100   -100   0.364879  0.356466  0.341405  0.323874  0.306418  0.292168  0.281519  0.275012  0.271487  0.269868  0.269109  0.268764  0.268411  0.267818  0.266959  0.266069  0.26522  0.264376  0.263568  0.263006  0.262565  0.261844  0.261076  0.379176  0.370742  0.355617  0.337974  0.320307  0.305722  0.294666  0.287812  0.284065  0.282261  0.281327  0.280902  0.280533  0.279963  0.279145  0.278315  0.277519  0.27665  0.275792  0.275295  0.275034  0.274285  0.273312  0.404708  0.396208  0.380821  -100   
-100   -100   0.363976  0.355679  0.340802  0.323455  0.306132  0.291946  0.281305  0.274767  0.271191  0.269528  0.268736  0.268368  0.268001  0.267409  0.266561  0.265682  0.264839  0.264003  0.263208  0.262655  0.262222  0.261516  0.260765  0.378075  0.369757  0.354812  0.337352  0.319822  0.305308  0.294271  0.287393  0.283598  0.28175  0.280783  0.280331  0.279947  0.279376  0.278569  0.277749  0.276956  0.276097  0.275256  0.274769  0.274513  0.27378  0.272828  0.40339  0.395002  0.379701  -100   
-100   -100   0.363069  0.354885  0.340185  0.323018  0.305828  0.291708  0.281077  0.274508  0.270883  0.269177  0.268353  0.267961  0.26758  0.266988  0.26615  0.265283  0.264446  0.263618  0.262835  0.262292  0.261867  0.261176  0.260441  0.37698  0.368773  0.353997  0.336719  0.319322  0.30488  0.293863  0.286963  0.283123  0.281231  0.28023  0.279753  0.279353  0.278781  0.277984  0.277174  0.276384  0.275535  0.274711  0.274235  0.273983  0.273265  0.272334  0.402029  0.393745  0.378584  -100   
-100   -100   0.362144  0.354071  0.339552  0.322563  0.305506  0.291452  0.280833  0.274236  0.270564  0.268816  0.267957  0.267542  0.267147  0.266555  0.265728  0.264872  0.264041  0.263222  0.262451  0.261917  0.261499  0.260822  0.260105  0.375871  0.367774  0.353172  0.33607  0.318808  0.30444  0.293444  0.286523  0.282641  0.280707  0.279669  0.279166  0.278752  0.278178  0.277391  0.27659  0.275803  0.274964  0.274157  0.273691  0.27344  0.272737  0.27183  0.400601  0.39242  0.377454  -100   
-100   -100   0.361208  0.353243  0.338904  0.322091  0.305167  0.291181  0.280576  0.273952  0.270244  0.268453  0.267552  0.267113  0.266704  0.266112  0.265295  0.264449  0.263625  0.262814  0.262055  0.261532  0.261125  0.260462  0.259757  0.374756  0.366765  0.352336  0.335409  0.318281  0.303987  0.293015  0.286075  0.282164  0.280188  0.279103  0.278574  0.278143  0.277568  0.27679  0.275997  0.275214  0.274385  0.273595  0.273138  0.272896  0.272208  0.271317  0.399169  0.391089  0.376317  -100   
-100   -100   0.360263  0.352405  0.338242  0.321603  0.30481  0.290893  0.280304  0.273656  0.269905  0.268072  0.267137  0.266674  0.266251  0.265658  0.26485  0.264014  0.263197  0.262395  0.26165  0.261137  0.260749  0.2601  0.2594  0.373635  0.365748  0.35149  0.334734  0.317741  0.303522  0.292575  0.285619  0.281672  0.279654  0.27853  0.277975  0.277528  0.276951  0.276181  0.275396  0.274617  0.273798  0.273026  0.27258  0.272358  0.271684  0.270798  0.39774  0.389759  0.375174  -100   
-100   -100   0.359311  0.351556  0.337566  0.321098  0.304438  0.29059  0.280018  0.273346  0.269553  0.267679  0.26671  0.266223  0.265787  0.265193  0.264395  0.263569  0.262759  0.261965  0.261234  0.26073  0.260351  0.259716  0.259031  0.37251  0.364724  0.350635  0.334048  0.317188  0.303045  0.292123  0.285152  0.281169  0.279111  0.277949  0.277367  0.276905  0.276327  0.275565  0.274787  0.274012  0.273203  0.272448  0.272014  0.2718  0.271141  0.27027  0.396312  0.388429  0.374026  -100   
-100   -100   0.358351  0.350698  0.336878  0.320578  0.304049  0.290272  0.279717  0.273024  0.269189  0.267274  0.266273  0.265763  0.265313  0.264719  0.26393  0.263113  0.26231  0.261525  0.260806  0.260313  0.25994  0.259318  0.258649  0.371381  0.363694  0.34977  0.33335  0.316623  0.302556  0.291661  0.284676  0.280657  0.278559  0.277361  0.276753  0.276276  0.275696  0.274941  0.274171  0.2734  0.2726  0.271862  0.271439  0.271231  0.270586  0.269733  0.394887  0.387099  0.372874  -100   
-100   -100   0.357385  0.349831  0.336176  0.320044  0.303645  0.289939  0.279404  0.272691  0.268814  0.266859  0.265826  0.265293  0.26483  0.264235  0.263454  0.262647  0.26185  0.261074  0.260369  0.259887  0.259545  0.258936  0.258259  0.370248  0.362658  0.348896  0.33264  0.316045  0.302055  0.291188  0.284192  0.280136  0.277998  0.276767  0.276132  0.275641  0.275058  0.27431  0.273547  0.27278  0.27199  0.27127  0.270859  0.270689  0.270057  0.26919  0.393465  0.385772  0.371718  -100   
-100   -100   0.356411  0.348955  0.335463  0.319495  0.303226  0.289592  0.279077  0.272346  0.268429  0.266434  0.26537  0.264813  0.264337  0.263742  0.262969  0.262171  0.261381  0.260614  0.259924  0.259453  0.259134  0.258539  0.257861  0.369111  0.361615  0.348013  0.33192  0.315457  0.301544  0.290705  0.283698  0.279607  0.277431  0.276166  0.275505  0.274999  0.274414  0.273673  0.272916  0.272153  0.271373  0.270673  0.270276  0.27014  0.269522  0.268644  0.392039  0.384439  0.370556  -100   
-100   -100   0.35543  0.348069  0.334737  0.318931  0.302792  0.28923  0.278737  0.271989  0.268034  0.266001  0.264904  0.264324  0.263835  0.263239  0.262474  0.261684  0.260901  0.260144  0.259468  0.259009  0.258706  0.258124  0.257452  0.367969  0.360566  0.347122  0.331188  0.314856  0.301021  0.290212  0.283196  0.27907  0.276856  0.275558  0.274872  0.274351  0.273764  0.273028  0.272278  0.271519  0.27075  0.270067  0.269686  0.269579  0.268974  0.26809  0.390611  0.383104  0.36939  -100   
-100   -100   0.354442  0.347175  0.334  0.318355  0.302344  0.288855  0.278385  0.271622  0.267629  0.265558  0.26443  0.263827  0.263325  0.262728  0.26197  0.261189  0.260412  0.259665  0.259003  0.258557  0.258273  0.257703  0.257034  0.366822  0.35951  0.346223  0.330447  0.314245  0.300488  0.28971  0.282686  0.278526  0.276274  0.274945  0.274233  0.273697  0.273108  0.272378  0.271633  0.270879  0.27012  0.269456  0.269091  0.269018  0.268426  0.267532  0.389182  0.381767  0.368219  -100   
-100   -100   0.353448  0.346273  0.333252  0.317765  0.301882  0.288466  0.278021  0.271243  0.267215  0.265106  0.263947  0.263321  0.262806  0.262208  0.261457  0.260684  0.259914  0.259176  0.258528  0.258094  0.257825  0.257268  0.256606  0.365671  0.358448  0.345315  0.329695  0.313623  0.299945  0.289198  0.282167  0.277974  0.275686  0.274325  0.273588  0.273038  0.272446  0.271721  0.270982  0.270232  0.269484  0.268837  0.268491  0.268445  0.267867  0.266968  0.387753  0.380427  0.367044  -100   
-100   -100   0.352447  0.345362  0.332494  0.317162  0.301406  0.288065  0.277645  0.270855  0.266791  0.264646  0.263455  0.262807  0.26228  0.261679  0.260935  0.26017  0.259407  0.258679  0.258045  0.257625  0.257378  0.256834  0.256171  0.364515  0.357381  0.344399  0.328934  0.31299  0.299391  0.288677  0.28164  0.277414  0.27509  0.2737  0.272938  0.272374  0.271778  0.271058  0.270324  0.269579  0.268841  0.268214  0.267887  0.267882  0.267316  0.266401  0.386322  0.379086  0.365865  -100   
-100   -100   0.35144  0.344443  0.331724  0.316546  0.300917  0.28765  0.277257  0.270456  0.266361  0.264179  0.262956  0.262285  0.261745  0.261143  0.260405  0.259648  0.258892  0.258173  0.257553  0.257147  0.256919  0.256387  0.255727  0.363354  0.356307  0.343475  0.328163  0.312347  0.298828  0.288148  0.281105  0.276849  0.27449  0.273068  0.272283  0.271704  0.271105  0.27039  0.269661  0.268921  0.268193  0.267584  0.26728  0.267309  0.266756  0.265829  0.384891  0.377744  0.364681  -100   
-100   -100   0.350427  0.343517  0.330945  0.315919  0.300416  0.287224  0.27686  0.270049  0.265939  0.263721  0.262451  0.261756  0.261203  0.260599  0.259867  0.259117  0.258368  0.257659  0.257053  0.256662  0.256453  0.255933  0.255275  0.36219  0.355228  0.342544  0.327384  0.311695  0.298255  0.287611  0.280565  0.276302  0.273908  0.272434  0.271624  0.271029  0.270427  0.269716  0.268991  0.268256  0.267539  0.266949  0.266668  0.266734  0.266194  0.265254  0.383459  0.376399  0.363494  -100   
-100   -100   0.349408  0.342583  0.330156  0.31528  0.299902  0.286786  0.276453  0.269634  0.265508  0.263255  0.26194  0.261222  0.260653  0.260048  0.259322  0.258578  0.257836  0.257137  0.256546  0.25617  0.255985  0.255477  0.254816  0.361021  0.354143  0.341605  0.326595  0.311034  0.297674  0.287069  0.280021  0.275754  0.273327  0.271797  0.270962  0.27035  0.269744  0.269036  0.268317  0.267586  0.26688  0.26631  0.266054  0.266162  0.265634  0.264677  0.382026  0.375054  0.362303  -100   
-100   -100   0.348384  0.341642  0.329357  0.31463  0.299376  0.286335  0.276034  0.269209  0.265054  0.262767  0.26142  0.260679  0.260097  0.259489  0.258768  0.258032  0.257296  0.256607  0.256031  0.255672  0.25552  0.255024  0.254351  0.359847  0.353053  0.340659  0.325798  0.310363  0.297083  0.286516  0.279469  0.275185  0.272725  0.271155  0.270294  0.269666  0.269057  0.268352  0.267637  0.266911  0.266216  0.265667  0.265438  0.2656  0.265085  0.264098  0.380593  0.373707  0.361109  -100   
-100   -100   0.347353  0.340693  0.328549  0.313969  0.298838  0.285874  0.275604  0.268774  0.264596  0.262276  0.260893  0.260128  0.259533  0.258924  0.258207  0.257478  0.256749  0.25607  0.255511  0.25517  0.255049  0.254564  0.253882  0.35867  0.351958  0.339706  0.324992  0.309683  0.296484  0.285955  0.27891  0.274615  0.272122  0.270508  0.269621  0.268977  0.268364  0.267662  0.266951  0.266231  0.265548  0.265022  0.264822  0.265041  0.264539  0.26352  0.37916  0.372358  0.359911  -100   
-100   -100   0.346317  0.339738  0.327732  0.313297  0.298289  0.285401  0.275164  0.268331  0.264136  0.261783  0.26036  0.259572  0.258963  0.258351  0.257639  0.256916  0.256194  0.255525  0.254981  0.254659  0.254554  0.254081  0.253405  0.357489  0.350858  0.338746  0.324178  0.308994  0.295876  0.285387  0.278347  0.274049  0.271525  0.26986  0.268945  0.268285  0.267667  0.266968  0.266261  0.265546  0.264875  0.264369  0.264201  0.264457  0.263967  0.262937  0.377727  0.371009  0.35871  -100   
-100   -100   0.345275  0.338776  0.326906  0.312614  0.297729  0.284918  0.274715  0.267879  0.26366  0.261275  0.259821  0.259009  0.258386  0.257772  0.257064  0.256348  0.255632  0.254973  0.254444  0.254141  0.254048  0.253587  0.25292  0.356304  0.349753  0.33778  0.323357  0.308296  0.29526  0.284812  0.277778  0.273469  0.270914  0.269207  0.268264  0.267588  0.266966  0.266269  0.265566  0.264857  0.264197  0.263712  0.263576  0.263861  0.263383  0.262351  0.376294  0.369659  0.357505  -100   
-100   -100   0.344229  0.337807  0.326072  0.311922  0.297158  0.284424  0.274255  0.267419  0.263175  0.260759  0.259275  0.258439  0.257804  0.257186  0.256483  0.255772  0.255063  0.254415  0.2539  0.253616  0.253538  0.253088  0.252429  0.355115  0.348644  0.336807  0.322527  0.307591  0.294635  0.284228  0.277203  0.272881  0.270296  0.26855  0.267579  0.266887  0.26626  0.265565  0.264867  0.264163  0.263515  0.26305  0.262947  0.263258  0.262793  0.261761  0.374861  0.368308  0.356298  -100   
-100   -100   0.343177  0.336832  0.32523  0.31122  0.296576  0.283919  0.273785  0.26695  0.262682  0.260235  0.258722  0.257863  0.257215  0.256594  0.255895  0.25519  0.254488  0.25385  0.25335  0.253087  0.253029  0.252591  0.251933  0.353924  0.34753  0.335828  0.32169  0.306877  0.294003  0.283637  0.276622  0.272286  0.269671  0.26789  0.266889  0.266182  0.265551  0.264858  0.264163  0.263464  0.262829  0.262385  0.262314  0.262657  0.262205  0.261169  0.373428  0.366956  0.355089  -100   
-100   -100   0.34212  0.335851  0.324379  0.310508  0.295984  0.283405  0.273307  0.266473  0.262183  0.259706  0.258164  0.257281  0.25662  0.255997  0.255301  0.254602  0.253906  0.253279  0.252796  0.252554  0.252523  0.252096  0.251433  0.352729  0.346412  0.334844  0.320846  0.306156  0.293364  0.28304  0.276035  0.271685  0.269042  0.267226  0.266196  0.265474  0.264838  0.264146  0.263455  0.262762  0.262139  0.261718  0.261681  0.262063  0.261624  0.260577  0.371996  0.365604  0.353877  -100   
-100   -100   0.341058  0.334864  0.323521  0.309787  0.295383  0.282881  0.272819  0.265989  0.261678  0.259172  0.2576  0.256694  0.25602  0.255393  0.254701  0.254007  0.253318  0.252702  0.252235  0.252014  0.252002  0.251586  0.250929  0.351531  0.34529  0.333854  0.319996  0.305427  0.292717  0.282436  0.275443  0.271079  0.268407  0.266558  0.2655  0.264762  0.264121  0.26343  0.262743  0.262056  0.261445  0.261047  0.261044  0.261452  0.261026  0.259981  0.370565  0.364252  0.352662  -100   
-100   -100   0.339992  0.333872  0.322655  0.309058  0.294772  0.282347  0.272324  0.265498  0.261179  0.258644  0.257032  0.256102  0.255414  0.254784  0.254095  0.253406  0.252725  0.252119  0.251669  0.251469  0.251473  0.251068  0.250418  0.350331  0.344165  0.332858  0.319138  0.30469  0.292063  0.281827  0.274847  0.270482  0.267783  0.265888  0.264802  0.264047  0.2634  0.262711  0.262027  0.261346  0.260748  0.260372  0.260402  0.26083  0.260418  0.259382  0.369135  0.3629  0.351446  -100   
-100   -100   0.338921  0.332873  0.321782  0.308319  0.294151  0.281805  0.271822  0.265002  0.260671  0.258108  0.25646  0.255506  0.254804  0.25417  0.253484  0.2528  0.252125  0.251531  0.251097  0.250919  0.250939  0.250546  0.249903  0.349128  0.343036  0.331857  0.318274  0.303947  0.291402  0.281212  0.274247  0.269881  0.267155  0.265217  0.264101  0.263329  0.262676  0.261988  0.261307  0.260632  0.260047  0.259694  0.259756  0.260203  0.259803  0.258779  0.367706  0.361548  0.350228  -100   
-100   -100   0.337846  0.33187  0.320903  0.307572  0.293522  0.281254  0.271311  0.264497  0.26015  0.257559  0.255882  0.254904  0.254188  0.253551  0.252867  0.252188  0.25152  0.250937  0.25052  0.250364  0.250399  0.250018  0.249383  0.347922  0.341903  0.330851  0.317404  0.303197  0.290734  0.280591  0.273641  0.269267  0.266515  0.264542  0.263397  0.262608  0.261949  0.261262  0.260584  0.259915  0.259343  0.259012  0.259105  0.259567  0.259181  0.258171  0.366278  0.360196  0.349008  -100   
-100   -100   0.336766  0.330861  0.320016  0.306818  0.292883  0.280694  0.270791  0.263986  0.25963  0.257013  0.2553  0.254297  0.253568  0.252926  0.252245  0.251571  0.25091  0.250338  0.249938  0.249805  0.249856  0.249487  0.248859  0.346714  0.340767  0.32984  0.316527  0.30244  0.29006  0.279964  0.273031  0.268656  0.265879  0.263865  0.26269  0.261884  0.261219  0.260532  0.259858  0.259195  0.258636  0.258327  0.258451  0.258926  0.258554  0.25756  0.364852  0.358844  0.347787  -100   
-100   -100   0.335683  0.329847  0.319123  0.306055  0.292237  0.280126  0.270266  0.26347  0.259105  0.256462  0.254714  0.253687  0.252943  0.252297  0.251618  0.250949  0.250295  0.249734  0.249352  0.249241  0.249313  0.248955  0.248331  0.345505  0.339629  0.328825  0.315645  0.301677  0.28938  0.279332  0.272417  0.268044  0.265242  0.263186  0.261981  0.261157  0.260486  0.259799  0.259128  0.258472  0.257927  0.25764  0.257792  0.258284  0.257926  0.256946  0.363427  0.357493  0.346564  -100   
-100   -100   0.334596  0.328829  0.318223  0.305285  0.291582  0.279549  0.269731  0.262947  0.258569  0.2559  0.254123  0.253072  0.252314  0.251664  0.250986  0.250322  0.249675  0.249126  0.248761  0.248672  0.248759  0.248413  0.247798  0.344293  0.338487  0.327805  0.314757  0.300907  0.288693  0.278695  0.271798  0.26742  0.264594  0.262503  0.261269  0.260428  0.25975  0.259063  0.258396  0.257746  0.257214  0.25695  0.257129  0.257631  0.257287  0.256327  0.362003  0.356142  0.34534  -100   
-100   -100   0.333506  0.327806  0.317318  0.304507  0.290919  0.278965  0.26919  0.262417  0.258025  0.255332  0.253528  0.252452  0.25168  0.251025  0.25035  0.249691  0.24905  0.248512  0.248166  0.248098  0.248199  0.247865  0.247261  0.34308  0.337343  0.326781  0.313864  0.300132  0.288001  0.278051  0.271174  0.266788  0.263939  0.261818  0.260555  0.259696  0.259012  0.258325  0.257661  0.257018  0.256499  0.256257  0.256461  0.256969  0.256639  0.255703  0.360582  0.354792  0.344115  -100   
-100   -100   0.332412  0.326779  0.316407  0.303722  0.290248  0.278373  0.268641  0.261881  0.257476  0.254759  0.252928  0.251828  0.251042  0.250383  0.249709  0.249054  0.248421  0.247895  0.247566  0.24752  0.247634  0.247311  0.246719  0.341866  0.336197  0.325753  0.312966  0.299351  0.287303  0.277402  0.270546  0.266151  0.263279  0.261129  0.259837  0.258962  0.258271  0.257584  0.256922  0.256286  0.255781  0.25556  0.255788  0.2563  0.255984  0.255073  0.359162  0.353443  0.34289  -100   
-100   -100   0.331314  0.325747  0.31549  0.302931  0.28957  0.277774  0.268086  0.261339  0.256922  0.254181  0.252324  0.251201  0.250401  0.249737  0.249064  0.248414  0.247788  0.247273  0.246962  0.246937  0.247063  0.246752  0.246172  0.34065  0.335048  0.324722  0.312062  0.298564  0.286599  0.276748  0.269912  0.265508  0.262614  0.260438  0.259118  0.258225  0.257527  0.25684  0.256182  0.255552  0.25506  0.25486  0.255111  0.255624  0.255323  0.254439  0.357744  0.352094  0.341663  -100   
-100   -100   0.330214  0.324712  0.314567  0.302133  0.288884  0.277167  0.267524  0.260791  0.256363  0.2536  0.251717  0.25057  0.249756  0.249087  0.248415  0.247769  0.24715  0.246648  0.246354  0.246349  0.246486  0.246188  0.245621  0.339433  0.333897  0.323686  0.311154  0.297772  0.28589  0.276089  0.269274  0.26486  0.261944  0.259744  0.258396  0.257487  0.256782  0.256094  0.255439  0.254816  0.254337  0.254158  0.254428  0.254942  0.254654  0.253799  0.356328  0.350747  0.340436  -100   
-100   -100   0.329111  0.323672  0.31364  0.301328  0.288192  0.276554  0.266956  0.260237  0.255799  0.253014  0.251106  0.249935  0.249107  0.248433  0.247762  0.24712  0.246509  0.246018  0.245742  0.245756  0.245905  0.245619  0.245065  0.338214  0.332744  0.322648  0.310241  0.296974  0.285175  0.275425  0.26863  0.264207  0.26127  0.259047  0.257672  0.256746  0.256034  0.255345  0.254693  0.254078  0.253612  0.253452  0.25374  0.254253  0.253979  0.253154  0.354914  0.349401  0.339209  -100   
-100   -100   0.328005  0.32263  0.312707  0.300517  0.287492  0.275933  0.266381  0.259679  0.255231  0.252424  0.250491  0.249297  0.248454  0.247775  0.247105  0.246468  0.245864  0.245385  0.245126  0.245159  0.245318  0.245044  0.244505  0.336995  0.33159  0.321606  0.309324  0.296171  0.284456  0.274756  0.267983  0.263549  0.260592  0.258346  0.256946  0.256004  0.255284  0.254595  0.253946  0.253337  0.252884  0.252744  0.253048  0.253558  0.253298  0.252503  0.353503  0.348056  0.337981  -100   
-100   -100   0.326896  0.321583  0.31177  0.2997  0.286786  0.275306  0.265801  0.259114  0.254661  0.251833  0.249872  0.248656  0.247799  0.247114  0.246445  0.245812  0.245215  0.244748  0.244507  0.244558  0.244731  0.244469  0.24394  0.335776  0.330434  0.320561  0.308402  0.295364  0.283731  0.274083  0.26733  0.262889  0.259913  0.257644  0.256219  0.255259  0.254533  0.253842  0.253196  0.252594  0.252155  0.252033  0.252352  0.252863  0.252618  0.251848  0.352093  0.346712  0.336752  -100   
-100   -100   0.325785  0.320534  0.310828  0.298878  0.286074  0.274673  0.265216  0.258546  0.254091  0.251243  0.249252  0.248013  0.24714  0.24645  0.245782  0.245152  0.244563  0.244108  0.243885  0.243954  0.244152  0.243902  0.243372  0.334555  0.329276  0.319513  0.307477  0.294551  0.283002  0.273407  0.266675  0.262234  0.259238  0.256939  0.25549  0.254513  0.253779  0.253088  0.252445  0.25185  0.251423  0.25132  0.251652  0.252181  0.25195  0.251189  0.350686  0.34537  0.335524  -100   
-100   -100   0.324672  0.319481  0.309881  0.29805  0.285355  0.274034  0.264625  0.257972  0.25351  0.250643  0.248628  0.247366  0.246479  0.245783  0.245115  0.244489  0.243907  0.243464  0.243261  0.243347  0.243568  0.243331  0.242802  0.333334  0.328117  0.318463  0.306547  0.293735  0.282268  0.272725  0.266014  0.261567  0.258553  0.256232  0.25476  0.253766  0.253024  0.252332  0.251691  0.251104  0.25069  0.250607  0.250953  0.251502  0.251284  0.250528  0.349282  0.344029  0.334296  -100   
-100   -100   0.323556  0.318426  0.308931  0.297217  0.284631  0.273388  0.264027  0.257393  0.252923  0.250037  0.248  0.246716  0.245815  0.245113  0.244445  0.243823  0.243249  0.242818  0.242632  0.242735  0.242965  0.24274  0.242226  0.332113  0.326957  0.31741  0.305614  0.292913  0.28153  0.272039  0.265349  0.260894  0.257862  0.255522  0.254027  0.253017  0.252268  0.251574  0.250936  0.250356  0.249955  0.24989  0.250248  0.250803  0.250599  0.249862  0.34788  0.34269  0.333067  -100   
-100   -100   0.322439  0.317367  0.307976  0.296378  0.2839  0.272737  0.263425  0.256809  0.252331  0.249427  0.247368  0.246063  0.245148  0.24444  0.243772  0.243154  0.242587  0.242168  0.241998  0.242118  0.242355  0.242142  0.241643  0.330892  0.325796  0.316354  0.304678  0.292088  0.280787  0.271349  0.26468  0.260215  0.257167  0.25481  0.253292  0.252267  0.25151  0.250815  0.25018  0.249607  0.249218  0.249169  0.249539  0.250096  0.249905  0.24919  0.34648  0.341353  0.331839  -100   
-100   -100   0.32132  0.316307  0.307018  0.295535  0.283165  0.27208  0.262816  0.256219  0.251735  0.248813  0.246734  0.245408  0.244478  0.243764  0.243097  0.242483  0.241923  0.241516  0.241362  0.241496  0.24174  0.241539  0.241057  0.32967  0.324634  0.315297  0.303738  0.291259  0.28004  0.270654  0.264006  0.259532  0.256467  0.254094  0.252556  0.251515  0.25075  0.250054  0.249422  0.248856  0.24848  0.248446  0.248826  0.249384  0.249206  0.248514  0.345084  0.340017  0.330612  -100   
-100   -100   0.3202  0.315243  0.306056  0.294687  0.282424  0.271418  0.262203  0.255625  0.251135  0.248195  0.246096  0.24475  0.243806  0.243086  0.242418  0.241808  0.241255  0.24086  0.240722  0.240871  0.241126  0.240937  0.240466  0.328449  0.323471  0.314237  0.302794  0.290425  0.279289  0.269955  0.263328  0.258845  0.255764  0.253376  0.251818  0.250762  0.24999  0.249292  0.248663  0.248104  0.247739  0.24772  0.248111  0.248675  0.24851  0.247835  0.34369  0.338683  0.329385  -100   
-100   -100   0.319077  0.314178  0.30509  0.293834  0.281677  0.270751  0.261585  0.255026  0.25053  0.247574  0.245456  0.244089  0.243132  0.242406  0.241738  0.241131  0.240586  0.240202  0.24008  0.240243  0.240519  0.240342  0.239872  0.327228  0.322308  0.313176  0.301848  0.289588  0.278534  0.269252  0.262646  0.258153  0.255057  0.252656  0.251079  0.250008  0.249228  0.248529  0.247902  0.24735  0.246998  0.246994  0.247395  0.247978  0.247826  0.247153  0.342298  0.337352  0.328159  -100   
-100   -100   0.317954  0.313111  0.304122  0.292977  0.280926  0.270078  0.260962  0.254423  0.249921  0.246949  0.244812  0.243426  0.242455  0.241723  0.241054  0.240451  0.239914  0.239542  0.239436  0.239613  0.239902  0.239736  0.239275  0.326007  0.321144  0.312113  0.300899  0.288748  0.277775  0.268546  0.261959  0.257457  0.254346  0.251933  0.250338  0.249253  0.248465  0.247765  0.247141  0.246596  0.246255  0.246267  0.246678  0.247274  0.247134  0.24647  0.34091  0.336022  0.326932  -100   
-100   -100   0.316829  0.312041  0.30315  0.292116  0.280169  0.2694  0.260334  0.253815  0.249308  0.24632  0.244166  0.242761  0.241776  0.241038  0.240369  0.23977  0.239239  0.238879  0.238787  0.238978  0.239273  0.239119  0.238673  0.324786  0.319979  0.311048  0.299947  0.287903  0.277012  0.267835  0.261269  0.256758  0.253633  0.251207  0.249596  0.248496  0.247702  0.247  0.246378  0.24584  0.245511  0.245536  0.245957  0.246559  0.246431  0.245782  0.339524  0.334694  0.325707  -100   
-100   -100   0.315703  0.31097  0.302175  0.29125  0.279408  0.268718  0.259701  0.253202  0.24869  0.245688  0.243516  0.242094  0.241096  0.240351  0.239682  0.239086  0.238562  0.238213  0.238136  0.238339  0.23864  0.238498  0.238067  0.323566  0.318815  0.309981  0.298993  0.287056  0.276246  0.267121  0.260575  0.256054  0.252915  0.25048  0.248852  0.247739  0.246937  0.246233  0.245615  0.245084  0.244765  0.244803  0.245234  0.245839  0.245723  0.245091  0.338142  0.333368  0.324483  -100   
-100   -100   0.314577  0.309897  0.301198  0.290381  0.278643  0.268031  0.259064  0.252585  0.248069  0.245053  0.242864  0.241424  0.240413  0.239662  0.238992  0.2384  0.237884  0.237546  0.237482  0.237697  0.238004  0.237873  0.237456  0.322347  0.31765  0.308914  0.298036  0.286205  0.275477  0.266403  0.259877  0.255347  0.252195  0.24975  0.248108  0.246981  0.246172  0.245467  0.244851  0.244326  0.244019  0.244069  0.244509  0.245116  0.245011  0.244398  0.336762  0.332045  0.32326  -100   
-100   -100   0.313449  0.308823  0.300218  0.289509  0.277874  0.267339  0.258425  0.251967  0.247469  0.244439  0.242212  0.240755  0.239729  0.238972  0.238301  0.237712  0.237203  0.236876  0.236825  0.237052  0.237365  0.237245  0.236842  0.321128  0.316486  0.307845  0.297077  0.285352  0.274704  0.265685  0.259178  0.25467  0.251505  0.249021  0.247364  0.246222  0.245406  0.244699  0.244086  0.243568  0.243271  0.243333  0.243782  0.244389  0.244296  0.243701  0.335386  0.330724  0.322038  -100   
-100   -100   0.312321  0.307747  0.299235  0.288633  0.2771  0.266644  0.257782  0.251346  0.246856  0.243813  0.241559  0.240084  0.239043  0.23828  0.237608  0.237022  0.23652  0.236204  0.236166  0.236404  0.236723  0.236613  0.236225  0.31991  0.315321  0.306775  0.296115  0.284496  0.273928  0.264964  0.258479  0.253985  0.250808  0.248293  0.246621  0.245464  0.24464  0.243931  0.24332  0.242809  0.242523  0.242595  0.243053  0.24366  0.243577  0.243001  0.334012  0.329406  0.320816  -100   
-100   -100   0.311193  0.306671  0.29825  0.287754  0.276323  0.265944  0.257133  0.250719  0.246228  0.243172  0.240902  0.23941  0.238356  0.237586  0.236913  0.236331  0.235836  0.23553  0.235504  0.235753  0.236077  0.235978  0.235604  0.318693  0.314157  0.305704  0.295152  0.283637  0.273149  0.264239  0.257776  0.253285  0.250097  0.247563  0.245875  0.244704  0.243874  0.243162  0.242554  0.242049  0.241773  0.241856  0.242321  0.242927  0.242856  0.242299  0.332642  0.328089  0.319596  -100   
-100   -100   0.310064  0.305593  0.297263  0.286871  0.275541  0.26524  0.256481  0.25009  0.245612  0.242544  0.240244  0.238735  0.237667  0.236891  0.236217  0.235638  0.23515  0.234854  0.23484  0.2351  0.235429  0.235341  0.234979  0.317477  0.312993  0.304633  0.294187  0.282775  0.272368  0.263511  0.257072  0.252604  0.249404  0.246833  0.245129  0.243944  0.243106  0.242393  0.241787  0.241289  0.241023  0.241116  0.241588  0.242192  0.242131  0.241594  0.331275  0.326776  0.318378  -100   
-100   -100   0.308935  0.304514  0.296274  0.285986  0.274756  0.264532  0.255826  0.249457  0.244984  0.241904  0.239585  0.238058  0.236977  0.236195  0.23552  0.234943  0.234462  0.234177  0.234175  0.234444  0.234778  0.2347  0.234352  0.316262  0.311829  0.303561  0.29322  0.281911  0.271583  0.262781  0.256367  0.251914  0.248703  0.246103  0.244383  0.243184  0.242339  0.241624  0.24102  0.240529  0.240272  0.240375  0.240853  0.241454  0.241403  0.240886  0.329912  0.325464  0.317161  -100   
-100   -100   0.307805  0.303434  0.295284  0.285097  0.273968  0.263821  0.255165  0.248821  0.244347  0.241256  0.238922  0.237379  0.236286  0.235497  0.234821  0.234247  0.233773  0.233498  0.233507  0.233785  0.234124  0.234056  0.233721  0.315049  0.310666  0.302488  0.292252  0.281045  0.270796  0.262047  0.255659  0.251214  0.247993  0.245373  0.243635  0.242423  0.241571  0.240854  0.240253  0.239768  0.23952  0.239632  0.240116  0.240712  0.240672  0.240176  0.328551  0.324156  0.315945  -100   
-100   -100   0.306676  0.302354  0.294291  0.284206  0.273176  0.263106  0.254501  0.24818  0.243706  0.240605  0.238257  0.236698  0.235593  0.234798  0.234121  0.233551  0.233083  0.232818  0.232837  0.233125  0.233471  0.233413  0.233087  0.313836  0.309503  0.301414  0.291282  0.280176  0.270007  0.26131  0.254949  0.25051  0.24728  0.244641  0.242886  0.241662  0.240803  0.240084  0.239486  0.239006  0.238768  0.238889  0.239377  0.239973  0.239942  0.239463  0.327194  0.32285  0.314731  -100   
-100   -100   0.305547  0.301273  0.293297  0.283313  0.27238  0.262387  0.253833  0.247537  0.243067  0.239956  0.237591  0.236016  0.2349  0.234098  0.23342  0.232852  0.232392  0.232136  0.232167  0.232463  0.232824  0.232776  0.232452  0.312625  0.308342  0.300341  0.290311  0.279306  0.269215  0.260572  0.254238  0.24981  0.246571  0.24391  0.242137  0.240901  0.240035  0.239314  0.238718  0.238245  0.238015  0.238146  0.238638  0.239245  0.239223  0.238749  0.325841  0.321547  0.313518  -100   
-100   -100   0.304417  0.300192  0.292302  0.282417  0.271582  0.261665  0.253163  0.246891  0.242425  0.239304  0.236924  0.235333  0.234205  0.233397  0.232718  0.232153  0.231699  0.231453  0.231496  0.2318  0.232176  0.232137  0.231815  0.311416  0.307181  0.299267  0.289338  0.278433  0.268421  0.259831  0.253525  0.249107  0.245859  0.243178  0.241388  0.24014  0.239267  0.238545  0.23795  0.237483  0.237262  0.237404  0.2379  0.238519  0.238507  0.238035  0.324491  0.320246  0.312307  -100   
-100   -100   0.303289  0.299111  0.291305  0.281519  0.270781  0.26094  0.252489  0.246242  0.241778  0.238648  0.236255  0.234649  0.233509  0.232695  0.232015  0.231453  0.231006  0.230769  0.230824  0.231137  0.231537  0.231507  0.231177  0.310208  0.306021  0.298193  0.288364  0.277558  0.267624  0.259087  0.252811  0.2484  0.245143  0.242447  0.240639  0.239379  0.2385  0.237775  0.237183  0.236722  0.236509  0.236662  0.237163  0.237811  0.237808  0.237321  0.323144  0.318949  0.311098  -100   
-100   -100   0.30216  0.298029  0.290307  0.280619  0.269977  0.260211  0.251812  0.245591  0.24113  0.237991  0.235585  0.233964  0.232813  0.231993  0.231311  0.230752  0.230311  0.230083  0.23015  0.230471  0.23088  0.23086  0.230536  0.309001  0.304862  0.297119  0.28739  0.276682  0.266826  0.258342  0.252095  0.24769  0.244425  0.241715  0.239889  0.238618  0.237732  0.237005  0.236415  0.235961  0.235756  0.235919  0.236425  0.237087  0.237092  0.236607  0.321801  0.317654  0.30989  -100   
-100   -100   0.301032  0.296947  0.289308  0.279716  0.26917  0.25948  0.251132  0.244937  0.240479  0.237333  0.234914  0.233277  0.232116  0.23129  0.230607  0.230051  0.229616  0.229397  0.229473  0.229802  0.230215  0.230203  0.229891  0.307796  0.303704  0.296045  0.286414  0.275804  0.266025  0.257595  0.251378  0.246977  0.243706  0.240982  0.23914  0.237858  0.236964  0.236236  0.235648  0.235199  0.235003  0.235174  0.235686  0.236353  0.236367  0.23589  0.320461  0.316363  0.308685  -100   
-100   -100   0.299905  0.295866  0.288309  0.278812  0.268361  0.258746  0.250449  0.244281  0.239827  0.236673  0.234241  0.23259  0.231418  0.230586  0.229902  0.229348  0.22892  0.228709  0.228794  0.229132  0.229546  0.229543  0.229244  0.306593  0.302547  0.294971  0.285438  0.274925  0.265223  0.256846  0.250659  0.246263  0.242985  0.24025  0.238391  0.237097  0.236197  0.235467  0.234881  0.234438  0.23425  0.234428  0.234946  0.235617  0.235639  0.235171  0.319125  0.315074  0.307482  -100   
-100   -100   0.298778  0.294784  0.287308  0.277907  0.267549  0.258009  0.249764  0.243622  0.239173  0.236012  0.233568  0.231903  0.23072  0.229882  0.229196  0.228646  0.228223  0.228021  0.228115  0.228459  0.228881  0.228886  0.228594  0.305392  0.301391  0.293898  0.284462  0.274044  0.264419  0.256096  0.249938  0.245546  0.242261  0.239517  0.237642  0.236337  0.23543  0.234698  0.234114  0.233677  0.233496  0.233681  0.234206  0.234884  0.234915  0.234452  0.317793  0.313788  0.306281  -100   
-100   -100   0.297653  0.293703  0.286307  0.277  0.266736  0.25727  0.249076  0.242961  0.238518  0.23535  0.232894  0.231215  0.230021  0.229177  0.228491  0.227942  0.227526  0.227332  0.227435  0.227788  0.228223  0.228236  0.227944  0.304193  0.300237  0.292825  0.283484  0.273162  0.263613  0.255344  0.249216  0.244827  0.241536  0.238783  0.236893  0.235577  0.234664  0.23393  0.233348  0.232916  0.232743  0.232937  0.233468  0.234165  0.234203  0.233734  0.316465  0.312506  0.305082  -100   
-100   -100   0.296528  0.292622  0.285305  0.276091  0.26592  0.256528  0.248386  0.242299  0.23786  0.234686  0.232219  0.230526  0.229322  0.228473  0.227784  0.227239  0.226828  0.226642  0.226754  0.227114  0.227555  0.227576  0.227292  0.302996  0.299085  0.291753  0.282506  0.272279  0.262806  0.25459  0.248492  0.244105  0.240809  0.238049  0.236144  0.234817  0.233898  0.233162  0.232583  0.232156  0.23199  0.232192  0.23273  0.233435  0.23348  0.233016  0.31514  0.311227  0.303885  -100   
-100   -100   0.295404  0.291542  0.284303  0.275181  0.265102  0.255784  0.247694  0.241634  0.237202  0.234022  0.231544  0.229837  0.228623  0.227767  0.227078  0.226535  0.22613  0.225952  0.226072  0.226439  0.226883  0.226912  0.226638  0.301801  0.297933  0.290681  0.281528  0.271395  0.261998  0.253835  0.247766  0.243382  0.240081  0.237315  0.235396  0.234058  0.233133  0.232395  0.231817  0.231396  0.231237  0.231446  0.231991  0.232701  0.232754  0.232297  0.313819  0.309951  0.30269  -100   
-100   -100   0.294281  0.290462  0.283301  0.27427  0.264282  0.255038  0.247  0.240967  0.236541  0.233356  0.230867  0.229148  0.227923  0.227062  0.226371  0.225831  0.225431  0.225261  0.225389  0.225763  0.22621  0.226247  0.225982  0.300608  0.296784  0.28961  0.28055  0.27051  0.261188  0.253079  0.247038  0.242657  0.239351  0.23658  0.234648  0.2333  0.232368  0.231628  0.231053  0.230636  0.230485  0.2307  0.231252  0.231965  0.232025  0.231577  0.312501  0.308678  0.301498  -100   
-100   -100   0.29316  0.289383  0.282298  0.273358  0.263461  0.25429  0.246304  0.240298  0.235879  0.232688  0.23019  0.228458  0.227224  0.226357  0.225665  0.225126  0.224732  0.22457  0.224705  0.225085  0.225537  0.22558  0.225325  0.299417  0.295636  0.28854  0.279572  0.269624  0.260377  0.252322  0.246308  0.241929  0.23862  0.235844  0.233901  0.232542  0.231604  0.230863  0.230289  0.229877  0.229733  0.229954  0.230513  0.231228  0.231295  0.230857  0.311188  0.307408  0.300308  -100   
-100   -100   0.292039  0.288304  0.281295  0.272444  0.262638  0.253539  0.245605  0.239628  0.235214  0.232019  0.229513  0.227768  0.226524  0.225652  0.224958  0.224422  0.224033  0.223878  0.22402  0.224408  0.224862  0.224913  0.224666  0.298229  0.29449  0.28747  0.278593  0.268737  0.259565  0.251562  0.245577  0.241199  0.237886  0.235108  0.233154  0.231785  0.230841  0.230097  0.229526  0.229119  0.228981  0.229209  0.229775  0.23049  0.230564  0.230136  0.309879  0.306142  0.299121  -100   
-100   -100   0.290921  0.287227  0.280293  0.27153  0.261813  0.252787  0.244905  0.238955  0.234548  0.231349  0.228834  0.227078  0.225824  0.224946  0.224252  0.223718  0.223334  0.223186  0.223335  0.223729  0.224187  0.224245  0.224006  0.297042  0.293345  0.286402  0.277615  0.267849  0.258751  0.250802  0.244844  0.240467  0.23715  0.234371  0.232407  0.231028  0.230079  0.229333  0.228763  0.228361  0.22823  0.228464  0.229036  0.229751  0.229831  0.229416  0.308573  0.304879  0.297936  -100   
-100   -100   0.289803  0.28615  0.27929  0.270616  0.260987  0.252033  0.244203  0.238281  0.23388  0.230677  0.228155  0.226388  0.225125  0.224241  0.223545  0.223013  0.222635  0.222494  0.22265  0.22305  0.223511  0.223575  0.223346  0.295859  0.292203  0.285334  0.276637  0.266962  0.257937  0.250041  0.244109  0.239733  0.236413  0.233633  0.23166  0.230273  0.229317  0.22857  0.228002  0.227605  0.22748  0.227719  0.228297  0.22901  0.229097  0.228694  0.307271  0.30362  0.296753  -100   
-100   -100   0.288687  0.285074  0.278288  0.2697  0.260159  0.251278  0.243499  0.237605  0.23321  0.230004  0.227476  0.225698  0.224425  0.223537  0.222839  0.222309  0.221936  0.221802  0.221964  0.22237  0.222834  0.222905  0.222684  0.294677  0.291063  0.284268  0.275659  0.266073  0.257122  0.249278  0.243372  0.238997  0.235675  0.232895  0.230914  0.229518  0.228557  0.227808  0.227241  0.226849  0.22673  0.226975  0.227558  0.228268  0.228362  0.227972  0.305974  0.302364  0.295574  -100   
-100   -100   0.287573  0.284  0.277286  0.268784  0.259331  0.250521  0.242794  0.236927  0.232539  0.22933  0.226795  0.225008  0.223726  0.222832  0.222133  0.221605  0.221237  0.221109  0.221278  0.22169  0.222156  0.222234  0.222021  0.293498  0.289924  0.283203  0.274681  0.265184  0.256306  0.248514  0.242634  0.23826  0.234935  0.232157  0.230168  0.228764  0.227797  0.227046  0.226482  0.226093  0.225981  0.226232  0.226819  0.227525  0.227625  0.22725  0.30468  0.301112  0.294397  -100   
-100   -100   0.28646  0.282927  0.276284  0.267868  0.258501  0.249762  0.242087  0.236248  0.23188  0.228669  0.226116  0.224318  0.223027  0.222128  0.221427  0.220902  0.220539  0.220417  0.220592  0.221009  0.221478  0.221562  0.221358  0.292322  0.288788  0.282139  0.273704  0.264295  0.255489  0.24775  0.241896  0.237538  0.234213  0.231419  0.229424  0.228011  0.227039  0.226286  0.225723  0.225339  0.225233  0.225489  0.226079  0.226781  0.226887  0.226527  0.30339  0.299863  0.293222  -100   
-100   -100   0.285349  0.281855  0.275283  0.266951  0.257671  0.249003  0.241381  0.23557  0.231216  0.228003  0.225437  0.22363  0.222329  0.221424  0.220722  0.220199  0.21984  0.219725  0.219906  0.220328  0.220799  0.220889  0.220693  0.291148  0.287653  0.281076  0.272727  0.263406  0.254672  0.246987  0.241159  0.236817  0.23349  0.230684  0.228682  0.227259  0.226282  0.225527  0.224965  0.224586  0.224485  0.224746  0.22534  0.226036  0.226148  0.225803  0.302105  0.298618  0.292051  -100   
-100   -100   0.28424  0.280784  0.274282  0.266034  0.25684  0.248242  0.240672  0.234889  0.230545  0.22733  0.224757  0.222941  0.221631  0.220721  0.220018  0.219496  0.219142  0.219033  0.21922  0.219647  0.220119  0.220215  0.220028  0.289977  0.286521  0.280015  0.271751  0.262517  0.253854  0.246221  0.24042  0.236089  0.232761  0.229948  0.22794  0.226508  0.225526  0.224769  0.224209  0.223834  0.223738  0.224004  0.2246  0.22529  0.225407  0.225079  0.300823  0.297376  0.290882  -100   
-100   -100   0.283133  0.279715  0.273282  0.265117  0.256007  0.24748  0.239961  0.234206  0.22987  0.226654  0.224076  0.222251  0.220933  0.220019  0.219314  0.218794  0.218444  0.218341  0.218534  0.218965  0.219439  0.219541  0.219362  0.288809  0.285392  0.278956  0.270776  0.261627  0.253036  0.245455  0.23968  0.235357  0.232028  0.229212  0.227197  0.225758  0.224771  0.224013  0.223454  0.223083  0.222993  0.223263  0.22386  0.224543  0.224666  0.224353  0.299546  0.296138  0.289715  -100   
-100   -100   0.282027  0.278647  0.272283  0.2642  0.255174  0.246716  0.239248  0.233522  0.229193  0.225976  0.223395  0.221562  0.220236  0.219317  0.21861  0.218092  0.217747  0.217649  0.217848  0.218283  0.218757  0.218865  0.218695  0.287644  0.284264  0.277898  0.269801  0.260738  0.252217  0.244687  0.238939  0.234623  0.231294  0.228475  0.226455  0.225009  0.224017  0.223257  0.2227  0.222333  0.222248  0.222522  0.223119  0.223795  0.223923  0.223627  0.298273  0.294904  0.288552  -100   
-100   -100   0.280924  0.277581  0.271285  0.263283  0.254341  0.245952  0.238535  0.232836  0.228516  0.225298  0.222713  0.220872  0.219539  0.218615  0.217907  0.217391  0.21705  0.216958  0.217162  0.217601  0.218076  0.218189  0.218028  0.286481  0.283139  0.276841  0.268827  0.259848  0.251398  0.243918  0.238197  0.233889  0.230559  0.22774  0.225714  0.224262  0.223264  0.222503  0.221947  0.221584  0.221504  0.221782  0.222379  0.223046  0.22318  0.2229  0.297004  0.293673  0.287392  -100   
-100   -100   0.279823  0.276517  0.270288  0.262367  0.253507  0.245187  0.23782  0.232149  0.227837  0.224619  0.222032  0.220183  0.218843  0.217914  0.217205  0.216691  0.216354  0.216267  0.216476  0.216918  0.217393  0.217511  0.217359  0.285321  0.282017  0.275787  0.267854  0.258959  0.250578  0.243149  0.237455  0.233154  0.229825  0.227005  0.224974  0.223515  0.222513  0.22175  0.221196  0.220837  0.220761  0.221043  0.221638  0.222297  0.222436  0.222173  0.295739  0.292446  0.286234  -100   
-100   -100   0.278724  0.275454  0.269291  0.26145  0.252673  0.244421  0.237109  0.231467  0.227218  0.224  0.221356  0.219499  0.218148  0.217215  0.216504  0.215991  0.215659  0.215577  0.215791  0.216236  0.21671  0.216833  0.21669  0.284165  0.280897  0.274734  0.266882  0.25807  0.249759  0.242386  0.23672  0.232497  0.229168  0.226277  0.22424  0.22277  0.221764  0.220999  0.220446  0.22009  0.220019  0.220304  0.220898  0.221547  0.221691  0.221444  0.294478  0.291223  0.28508  -100   
-100   -100   0.277627  0.274393  0.268296  0.260534  0.251838  0.243655  0.236399  0.230788  0.22657  0.223352  0.220683  0.218818  0.217454  0.216516  0.215804  0.215293  0.214964  0.214887  0.215106  0.215553  0.216026  0.216155  0.216021  0.283011  0.279779  0.273683  0.265911  0.257182  0.24894  0.241625  0.235991  0.231822  0.228493  0.225556  0.22351  0.222027  0.221016  0.22025  0.219698  0.219346  0.219279  0.219566  0.220157  0.220797  0.220946  0.220715  0.293222  0.290004  0.283928  -100   
-100   -100   0.276533  0.273334  0.267302  0.259618  0.251004  0.242889  0.235683  0.230104  0.225897  0.22268  0.220007  0.218132  0.216761  0.215819  0.215104  0.214595  0.21427  0.214198  0.214421  0.21487  0.215342  0.215476  0.21535  0.28186  0.278665  0.272634  0.264941  0.256294  0.248121  0.24086  0.235259  0.23112  0.227793  0.224834  0.222777  0.221286  0.22027  0.219501  0.218951  0.218602  0.21854  0.218829  0.219417  0.220047  0.2202  0.219986  0.29197  0.288788  0.28278  -100   
-100   -100   0.275441  0.272277  0.266309  0.258703  0.250169  0.242121  0.234966  0.229417  0.22522  0.222005  0.219329  0.217446  0.216069  0.215121  0.214406  0.213898  0.213577  0.21351  0.213736  0.214187  0.214658  0.214796  0.214679  0.280712  0.277552  0.271586  0.263972  0.255407  0.247302  0.240092  0.234528  0.230414  0.227088  0.224113  0.222043  0.220545  0.219525  0.218755  0.218205  0.21786  0.217801  0.218093  0.218677  0.219297  0.219454  0.219256  0.290722  0.287577  0.281634  -100   
-100   -100   0.274351  0.271222  0.265318  0.257788  0.249333  0.241353  0.234248  0.22873  0.224544  0.22133  0.218652  0.21676  0.215377  0.214425  0.213708  0.213202  0.212885  0.212822  0.213052  0.213504  0.213973  0.214115  0.214008  0.279568  0.276443  0.270541  0.263004  0.25452  0.246484  0.239325  0.233797  0.229707  0.226382  0.223393  0.221311  0.219806  0.218781  0.21801  0.217462  0.217119  0.217064  0.217357  0.217937  0.218547  0.218709  0.218525  0.289478  0.286369  0.280492  -100   
-100   -100   0.273264  0.27017  0.264328  0.256874  0.248498  0.240585  0.233529  0.228043  0.223869  0.220657  0.217976  0.216075  0.214686  0.21373  0.213012  0.212507  0.212193  0.212135  0.212368  0.21282  0.213287  0.213434  0.213336  0.278427  0.275336  0.269498  0.262038  0.253633  0.245665  0.238558  0.233068  0.229  0.225678  0.222675  0.220581  0.219069  0.21804  0.217266  0.216719  0.21638  0.216329  0.216622  0.217197  0.217798  0.217963  0.217794  0.288239  0.285165  0.279353  -100   
-100   -100   0.272179  0.269119  0.263339  0.255961  0.247663  0.239816  0.23281  0.227356  0.223196  0.219985  0.2173  0.215392  0.213996  0.213036  0.212317  0.211813  0.211503  0.211449  0.211685  0.212137  0.212602  0.212753  0.212663  0.277289  0.274232  0.268457  0.261073  0.252747  0.244847  0.237792  0.232339  0.228294  0.224974  0.22196  0.219852  0.218333  0.217299  0.216525  0.215979  0.215643  0.215595  0.215889  0.216458  0.217048  0.217217  0.217063  0.287005  0.283965  0.278216  -100   
-100   -100   0.271097  0.26807  0.262352  0.255049  0.246828  0.239047  0.232091  0.22667  0.222523  0.219315  0.216626  0.214709  0.213308  0.212343  0.211623  0.21112  0.210813  0.210763  0.211003  0.211454  0.211916  0.212072  0.21199  0.276154  0.273131  0.267418  0.260109  0.251862  0.244029  0.237026  0.231612  0.227587  0.22427  0.221247  0.219125  0.217599  0.216561  0.215785  0.21524  0.214907  0.214862  0.215156  0.215719  0.2163  0.216472  0.216332  0.285774  0.282769  0.277083  -100   
-100   -100   0.270017  0.267024  0.261367  0.254137  0.245994  0.238278  0.231372  0.225983  0.221851  0.218646  0.215953  0.214027  0.21262  0.211652  0.21093  0.210429  0.210125  0.210079  0.21032  0.210771  0.211231  0.21139  0.211317  0.275022  0.272033  0.266381  0.259147  0.250977  0.243211  0.236261  0.230886  0.226881  0.223567  0.220535  0.218399  0.216867  0.215824  0.215047  0.214503  0.214173  0.21413  0.214424  0.214981  0.215551  0.215727  0.2156  0.284548  0.281577  0.275953  -100   
-100   -100   0.268941  0.26598  0.260383  0.253226  0.245159  0.237509  0.230653  0.225297  0.221181  0.217978  0.215281  0.213347  0.211934  0.210961  0.210238  0.209738  0.209438  0.209395  0.209639  0.210089  0.210545  0.210708  0.210643  0.273894  0.270938  0.265347  0.258187  0.250094  0.242394  0.235497  0.230161  0.226174  0.222864  0.219825  0.217676  0.216136  0.215089  0.21431  0.213768  0.21344  0.2134  0.213694  0.214244  0.214804  0.214983  0.214869  0.283326  0.280389  0.274827  -100   
-100   -100   0.267867  0.264938  0.259401  0.252317  0.244325  0.23674  0.229934  0.224612  0.220511  0.217311  0.21461  0.212668  0.211249  0.210272  0.209548  0.209049  0.208752  0.208713  0.208958  0.209407  0.209859  0.210026  0.209969  0.272769  0.269846  0.264315  0.257228  0.249211  0.241578  0.234733  0.229437  0.225467  0.22216  0.219117  0.216954  0.215408  0.214356  0.213576  0.213034  0.212709  0.212672  0.212964  0.213508  0.214057  0.214239  0.214137  0.282109  0.279205  0.273703  -100   
-100   -100   0.266795  0.263899  0.258421  0.251408  0.243492  0.235971  0.229216  0.223926  0.219841  0.216645  0.213941  0.21199  0.210565  0.209585  0.208859  0.208362  0.208067  0.208031  0.208278  0.208725  0.209174  0.209344  0.209294  0.271648  0.268757  0.263285  0.25627  0.24833  0.240762  0.23397  0.228713  0.224759  0.221456  0.21841  0.216235  0.214681  0.213625  0.212843  0.212302  0.21198  0.211944  0.212236  0.212772  0.213312  0.213496  0.213406  0.280897  0.278025  0.272583  -100   
-100   -100   0.265727  0.262862  0.257442  0.250501  0.242659  0.235202  0.228497  0.223242  0.219173  0.215981  0.213272  0.211313  0.209882  0.208898  0.208172  0.207675  0.207384  0.207351  0.207599  0.208043  0.208489  0.208661  0.20862  0.27053  0.267671  0.262258  0.255314  0.247449  0.239947  0.233208  0.227989  0.22405  0.220752  0.217704  0.215517  0.213956  0.212895  0.212113  0.211573  0.211253  0.211219  0.211509  0.212037  0.212568  0.212754  0.212675  0.279688  0.276849  0.271466  -100   
-100   -100   0.264662  0.261828  0.256466  0.249595  0.241827  0.234434  0.227779  0.222557  0.218505  0.215317  0.212605  0.210638  0.209201  0.208214  0.207486  0.206991  0.206701  0.206671  0.20692  0.207362  0.207804  0.20798  0.207945  0.269415  0.266588  0.261233  0.25436  0.24657  0.239133  0.232447  0.227266  0.22334  0.220047  0.217  0.214802  0.213232  0.212168  0.211384  0.210845  0.210527  0.210495  0.210783  0.211304  0.211824  0.212013  0.211945  0.278485  0.275677  0.270353  -100   
-100   -100   0.263599  0.260797  0.255491  0.24869  0.240996  0.233666  0.227061  0.221874  0.217837  0.214653  0.211939  0.209965  0.208521  0.20753  0.206801  0.206307  0.206021  0.205993  0.206242  0.206682  0.207119  0.207298  0.207271  0.268305  0.265509  0.260211  0.253408  0.245692  0.23832  0.231686  0.226543  0.22263  0.219341  0.216296  0.214088  0.212511  0.211443  0.210657  0.210119  0.209803  0.209773  0.210058  0.210572  0.211082  0.211273  0.211215  0.277285  0.274509  0.269243  -100   
-100   -100   0.26254  0.259768  0.254519  0.247786  0.240165  0.232898  0.226344  0.22119  0.21717  0.213991  0.211275  0.209292  0.207843  0.206848  0.206118  0.205625  0.205341  0.205316  0.205566  0.206002  0.206435  0.206616  0.206596  0.267197  0.264432  0.259191  0.252458  0.244815  0.237507  0.230926  0.22582  0.221918  0.218634  0.215593  0.213376  0.211792  0.210719  0.209932  0.209395  0.209081  0.209052  0.209335  0.20984  0.210342  0.210535  0.210486  0.27609  0.273346  0.268136  -100   
-100   -100   0.261483  0.258742  0.253549  0.246884  0.239335  0.232131  0.225627  0.220507  0.216503  0.213329  0.210611  0.208622  0.207166  0.206168  0.205437  0.204945  0.204663  0.20464  0.20489  0.205323  0.205752  0.205935  0.205922  0.266094  0.263359  0.258174  0.251509  0.243939  0.236696  0.230167  0.225096  0.221205  0.217927  0.214891  0.212666  0.211075  0.209998  0.20921  0.208673  0.208362  0.208333  0.208614  0.209111  0.209603  0.209797  0.209757  0.2749  0.272186  0.267033  -100   
-100   -100   0.26043  0.257718  0.25258  0.245984  0.238506  0.231365  0.224911  0.219825  0.215836  0.212667  0.209949  0.207953  0.206491  0.205489  0.204757  0.204266  0.203986  0.203965  0.204215  0.204644  0.205069  0.205255  0.205247  0.264993  0.262289  0.25716  0.250563  0.243065  0.235885  0.229409  0.224373  0.220492  0.217219  0.21419  0.211957  0.21036  0.209279  0.208489  0.207953  0.207644  0.207616  0.207894  0.208382  0.208865  0.209061  0.20903  0.273715  0.271031  0.265933  -100   
-100   -100   0.259379  0.256698  0.251614  0.245085  0.237678  0.230599  0.224195  0.219143  0.21517  0.212006  0.209288  0.207285  0.205818  0.204812  0.204079  0.203589  0.203311  0.203292  0.203541  0.203967  0.204387  0.204575  0.204573  0.263897  0.261222  0.256148  0.249618  0.242192  0.235075  0.228651  0.22365  0.219777  0.216511  0.213489  0.21125  0.209646  0.208562  0.207771  0.207236  0.206928  0.206901  0.207175  0.207655  0.208129  0.208326  0.208303  0.272533  0.269879  0.264836  -100   
-100   -100   0.258332  0.25568  0.250651  0.244187  0.236851  0.229834  0.22348  0.218461  0.214504  0.211346  0.208628  0.206619  0.205146  0.204137  0.203403  0.202913  0.202638  0.20262  0.202869  0.20329  0.203706  0.203895  0.2039  0.262804  0.260159  0.255139  0.248676  0.241321  0.234267  0.227894  0.222926  0.219062  0.215802  0.212789  0.210545  0.208935  0.207847  0.207055  0.20652  0.206214  0.206188  0.206458  0.20693  0.207395  0.207593  0.207577  0.271357  0.268732  0.263743  -100   
-100   -100   0.257289  0.254665  0.249689  0.243292  0.236025  0.229069  0.222766  0.21778  0.213838  0.210686  0.207969  0.205954  0.204476  0.203464  0.202728  0.202239  0.201966  0.20195  0.202197  0.202614  0.203026  0.203217  0.203227  0.261716  0.259099  0.254133  0.247736  0.240451  0.23346  0.227138  0.222202  0.218347  0.215094  0.212089  0.209842  0.208226  0.207134  0.206341  0.205807  0.205502  0.205476  0.205743  0.206207  0.206662  0.206861  0.206853  0.270185  0.26759  0.262654  -100   
-100   -100   0.256248  0.253653  0.248731  0.242398  0.235201  0.228306  0.222052  0.217099  0.213172  0.210026  0.207311  0.205291  0.203808  0.202792  0.202055  0.201567  0.201296  0.201281  0.201527  0.20194  0.202346  0.202539  0.202554  0.260631  0.258043  0.25313  0.246798  0.239583  0.232654  0.226383  0.221478  0.217631  0.214384  0.21139  0.209141  0.207519  0.206423  0.205629  0.205096  0.204792  0.204767  0.20503  0.205485  0.205932  0.206131  0.20613  0.269018  0.266451  0.261568  -100   
-100   -100   0.255211  0.252645  0.247774  0.241506  0.234377  0.227543  0.221338  0.216418  0.212506  0.209367  0.206654  0.20463  0.203141  0.202122  0.201384  0.200897  0.200627  0.200614  0.200858  0.201266  0.201668  0.201862  0.201882  0.259549  0.25699  0.252129  0.245862  0.238716  0.231849  0.225628  0.220754  0.216915  0.213675  0.210692  0.208441  0.206815  0.205715  0.204919  0.204387  0.204085  0.204059  0.204318  0.204765  0.205203  0.205403  0.205408  0.267855  0.265317  0.260486  -100   
-100   -100   0.254177  0.251639  0.24682  0.240615  0.233555  0.226781  0.220626  0.215738  0.211841  0.208708  0.205998  0.20397  0.202476  0.201454  0.200715  0.200228  0.19996  0.199948  0.200191  0.200594  0.200991  0.201186  0.201211  0.258472  0.255941  0.251132  0.244929  0.237851  0.231045  0.224874  0.22003  0.216198  0.212966  0.209994  0.207743  0.206112  0.205009  0.204212  0.20368  0.203379  0.203353  0.203609  0.204046  0.204476  0.204676  0.204687  0.266697  0.264187  0.259408  -100   
-100   -100   0.253147  0.250636  0.245868  0.239727  0.232735  0.22602  0.219914  0.215058  0.211175  0.20805  0.205344  0.203311  0.201813  0.200787  0.200047  0.199562  0.199295  0.199283  0.199524  0.199923  0.200315  0.200511  0.20054  0.257398  0.254895  0.250137  0.243997  0.236988  0.230242  0.224121  0.219306  0.215481  0.212257  0.209298  0.207046  0.205411  0.204305  0.203507  0.202976  0.202676  0.20265  0.202901  0.20333  0.203752  0.203952  0.203968  0.265544  0.263061  0.258333  -100   
-100   -100   0.25212  0.249636  0.244919  0.238841  0.231915  0.225261  0.219203  0.214378  0.21051  0.207392  0.20469  0.202655  0.201152  0.200123  0.199385  0.1989  0.198666  0.198654  0.198863  0.199255  0.19964  0.199837  0.19987  0.256329  0.253853  0.249146  0.243068  0.236126  0.229441  0.223369  0.218582  0.214765  0.211548  0.208601  0.206352  0.204713  0.203604  0.202808  0.202278  0.202018  0.201992  0.202199  0.202619  0.203029  0.203229  0.20325  0.264396  0.26194  0.257262  -100   
-100   -100   0.251096  0.24864  0.243973  0.237956  0.231097  0.224502  0.218492  0.213699  0.209845  0.206734  0.204037  0.201999  0.200492  0.199461  0.198725  0.198242  0.198022  0.198011  0.198204  0.19859  0.198967  0.199164  0.199202  0.255263  0.252814  0.248157  0.242142  0.235266  0.228641  0.222617  0.217859  0.214048  0.21084  0.207906  0.205658  0.204017  0.202905  0.202112  0.201585  0.201352  0.201325  0.201502  0.201911  0.20231  0.202509  0.202535  0.263252  0.260823  0.256194  -100   
-100   -100   0.250076  0.247646  0.243029  0.237074  0.230281  0.223744  0.217782  0.21302  0.209181  0.206077  0.203385  0.201346  0.199835  0.198801  0.198064  0.197584  0.197366  0.197355  0.197545  0.197925  0.198296  0.198493  0.198534  0.254201  0.251779  0.247172  0.241218  0.234408  0.227843  0.221866  0.217135  0.213332  0.210132  0.207212  0.204967  0.203323  0.202209  0.201417  0.200894  0.200674  0.200646  0.200806  0.201203  0.201592  0.201791  0.201821  0.262112  0.25971  0.255131  -100   
-100   -100   0.249059  0.246656  0.242088  0.236194  0.229466  0.222988  0.217073  0.212341  0.208516  0.205421  0.202734  0.200694  0.199179  0.198143  0.197405  0.196927  0.19671  0.1967  0.196887  0.197259  0.197625  0.197822  0.197867  0.253143  0.250747  0.246189  0.240296  0.233552  0.227046  0.221116  0.216412  0.212617  0.209425  0.206518  0.204277  0.202631  0.201515  0.200723  0.200205  0.199995  0.199966  0.200112  0.200497  0.200876  0.201074  0.201108  0.260978  0.258602  0.254071  -100   
-100   -100   0.248046  0.245669  0.24115  0.235315  0.228652  0.222232  0.216365  0.211663  0.207852  0.204765  0.202084  0.200043  0.198525  0.197486  0.196748  0.196272  0.196057  0.196046  0.19623  0.196595  0.196956  0.197153  0.197201  0.252089  0.24972  0.24521  0.239377  0.232698  0.22625  0.220367  0.215689  0.211901  0.208719  0.205826  0.203589  0.201941  0.200823  0.200031  0.199518  0.199318  0.199288  0.199421  0.199792  0.200163  0.20036  0.200398  0.259848  0.257498  0.253015  -100   
-100   -100   0.247037  0.244686  0.240214  0.234439  0.227841  0.221478  0.215658  0.210985  0.207189  0.204109  0.201435  0.199394  0.197873  0.196832  0.196093  0.19562  0.195406  0.195395  0.195575  0.195933  0.196289  0.196486  0.196537  0.251039  0.248695  0.244234  0.23846  0.231846  0.225455  0.219619  0.214967  0.211187  0.208013  0.205134  0.202903  0.201254  0.200134  0.199343  0.198835  0.198644  0.198613  0.198732  0.19909  0.199453  0.199648  0.199689  0.258723  0.256398  0.251962  -100   
-100   -100   0.246031  0.243705  0.239281  0.233565  0.227031  0.220725  0.214951  0.210308  0.206525  0.203455  0.200787  0.198747  0.197223  0.19618  0.19544  0.194969  0.194758  0.194747  0.194923  0.195273  0.195623  0.19582  0.195873  0.249993  0.247675  0.243261  0.237546  0.230996  0.224662  0.218871  0.214245  0.210473  0.207309  0.204444  0.202218  0.200569  0.199447  0.198656  0.198155  0.197972  0.19794  0.198047  0.198391  0.198744  0.198938  0.198982  0.257602  0.255303  0.250914  -100   
-100   -100   0.245029  0.242728  0.238352  0.232694  0.226223  0.219974  0.214245  0.209632  0.205863  0.202801  0.20014  0.198101  0.196575  0.19553  0.19479  0.194321  0.194112  0.194101  0.194272  0.194614  0.194959  0.195155  0.195211  0.248951  0.246659  0.242291  0.236635  0.230149  0.223872  0.218125  0.213524  0.209761  0.206606  0.203755  0.201535  0.199885  0.198763  0.197973  0.197478  0.197303  0.197269  0.197364  0.197694  0.198038  0.198231  0.198278  0.256487  0.254212  0.24987  -100   
-100   -100   0.24403  0.241755  0.237425  0.231825  0.225417  0.219224  0.213541  0.208956  0.205201  0.202147  0.199495  0.197457  0.195929  0.194881  0.194141  0.193676  0.193469  0.193457  0.193623  0.193958  0.194297  0.194492  0.194551  0.247914  0.245646  0.241325  0.235726  0.229303  0.223082  0.21738  0.212803  0.209049  0.205903  0.203067  0.200854  0.199204  0.198081  0.197292  0.196804  0.196636  0.196601  0.196684  0.197  0.197335  0.197526  0.197575  0.255376  0.253126  0.248829  -100   
-100   -100   0.243035  0.240785  0.236501  0.230958  0.224612  0.218475  0.212837  0.20828  0.204539  0.201495  0.19885  0.196814  0.195285  0.194236  0.193495  0.193033  0.192829  0.192816  0.192977  0.193303  0.193636  0.193831  0.193892  0.24688  0.244637  0.240362  0.23482  0.228459  0.222295  0.216636  0.212084  0.208338  0.205202  0.202381  0.200175  0.198526  0.197402  0.196614  0.196133  0.195972  0.195935  0.196007  0.196308  0.196635  0.196823  0.196875  0.25427  0.252044  0.247793  -100   
-100   -100   0.242044  0.239818  0.235579  0.230094  0.223809  0.217727  0.212134  0.207605  0.203878  0.200843  0.198207  0.196173  0.194643  0.193592  0.192852  0.192392  0.192191  0.192178  0.192332  0.19265  0.192978  0.193171  0.193234  0.24585  0.243632  0.239402  0.233917  0.227618  0.221508  0.215893  0.211365  0.207629  0.204503  0.201696  0.199497  0.197849  0.196725  0.195939  0.195465  0.195309  0.195272  0.195332  0.195619  0.195936  0.196123  0.196177  0.253168  0.250967  0.24676  -100   
-100   -100   0.241057  0.238855  0.234661  0.229232  0.223008  0.216981  0.211432  0.206931  0.203218  0.200192  0.197565  0.195534  0.194002  0.19295  0.192211  0.191754  0.191556  0.191542  0.19169  0.192  0.192321  0.192513  0.192578  0.244825  0.24263  0.238446  0.233017  0.226778  0.220723  0.215151  0.210648  0.20692  0.203805  0.201012  0.198822  0.197175  0.196051  0.195267  0.1948  0.194649  0.19461  0.19466  0.194933  0.195241  0.195425  0.195481  0.252072  0.249894  0.245731  -100   
-100   -100   0.240073  0.237895  0.233746  0.228372  0.222209  0.216236  0.210731  0.206258  0.202559  0.199543  0.196924  0.194896  0.193364  0.192311  0.191572  0.191118  0.190924  0.190908  0.19105  0.191351  0.191666  0.191857  0.191924  0.243804  0.241633  0.237493  0.232119  0.225941  0.219941  0.214411  0.209931  0.206214  0.203108  0.20033  0.198148  0.196504  0.195379  0.194597  0.194137  0.193991  0.19395  0.193991  0.194249  0.194549  0.19473  0.194788  0.25098  0.248826  0.244706  -100   
