# Supplementary material for: A computational model of spatio-temporal cardiac intracellular calcium handling with realistic structure and spatial flux distribution from sarcoplasmic reticulum and t-tubule reconstructions
Source: PLoS Comput Biol. 2017 Aug 31;13(8):e1005714. doi: 10.1371/journal.pcbi.1005714 (PMC5597258; doi:10.1371/journal.pcbi.1005714)
Supplement: S1 Code — Code provided in C/C++ and includes the structural datasets used in this study. Documentation is provided on use of and updating the code. Updates may also be available on Michael Colman’s website, http://www.physicsoftheheart.com and github repository: https://github.com/michaelcolman/CODE---PLOS-Comp-Biol-2017-Model-SR. (ZIP) [file pcbi.1005714.s001.zip › PLOS_SR_Clean/Whole_cell_out_idealised_small_first_few_ms/Currents.dat]

0 -84.2091 -7.81136e-06 0.00149441 0.992819 0.988865 8.46389e-06 1.54796e-05 0.922238 0 0 0 0 0 1 0.0418986 0.209017 0.524423 0.929812 -0.0238372 0 -0.0425338 0.00200987 -80 0
1 40.267 -38.6011 0.99934 0.114292 0.876977 0.72804 0.0880329 0.781416 -1.05622 0 0 0 0 1 0.229687 0.62117 0.0541911 4.4464e-05 -0.00318295 0 -0.0182638 0.00200884 0 0
2 44.8354 -0.0109861 0.999954 5.51297e-05 0.64978 3.07091 0.437206 0.639748 -4.13235 0 0 0 0 1 0.218406 0.678158 0.0454978 2.74195e-05 -0.00286634 0 -0.0172969 0.00201279 0 0
3 45.4374 -3.78361e-06 0.999956 2.64498e-08 0.481435 3.70702 0.637165 0.527611 -5.25057 0 0 0 0 1 0.229933 0.726312 0.0445297 2.58755e-05 -0.00334506 0 -0.0171092 0.00207589 0 0
4 45.908 -1.30684e-09 0.999959 1.26577e-11 0.356702 3.62961 0.750688 0.436948 -4.18817 0 0 0 0 1 0.239957 0.768571 0.0437632 2.46936e-05 -0.0051131 0 -0.0168186 0.00226732 0 0
5 46.0532 -4.59147e-13 0.999959 6.05096e-15 0.264285 3.28058 0.814555 0.363583 -3.80593 0 0 0 0 1 0.250042 0.804257 0.0435332 2.43493e-05 -0.00838514 0 -0.0164819 0.00257515 0 0
6 45.9822 -1.63197e-16 0.999959 2.89175e-18 0.195812 2.86235 0.85021 0.304078 -3.1689 0 0 0 0 1 0.259802 0.833989 0.0436416 2.45177e-05 -0.0129326 0 -0.0161158 0.00295907 0 0
7 45.8833 -5.8138e-20 0.999959 1.38273e-21 0.145079 2.46026 0.869606 0.255718 -2.8837 0 0 0 0 1 0.268225 0.858535 0.0437999 2.47619e-05 -0.0181712 0 -0.0157405 0.00336941 0 0
8 45.7189 -2.07972e-23 0.999958 6.6152e-25 0.107491 2.10371 0.879994 0.216337 -2.73216 0 0 0 0 1 0.275897 0.878853 0.0440642 2.51709e-05 -0.0235614 0 -0.0153892 0.00377582 0 0
9 45.916 -7.29205e-27 0.999959 3.16466e-28 0.0796418 1.80613 0.885861 0.184242 -2.43055 0 0 0 0 1 0.279747 0.896211 0.0437513 2.46897e-05 -0.0287255 0 -0.0149791 0.0041826 0 0
10 45.986 -2.57344e-30 0.999959 1.51305e-31 0.0590076 1.55594 0.889504 0.157993 -2.41594 0 0 0 0 1 0.283767 0.910872 0.0436442 2.45268e-05 -0.0337339 0 -0.0146181 0.00457206 0 0
11 46.1044 -9.05441e-34 0.999959 7.23226e-35 0.0437194 1.34856 0.891694 0.136483 -2.30034 0 0 0 0 1 0.286658 0.923293 0.043459 2.4246e-05 -0.0384625 0 -0.0142705 0.00494125 0 0
12 46.3063 -3.16727e-37 0.99996 3.45373e-38 0.0323921 1.17813 0.893564 0.118811 -2.01201 0 0 0 0 1 0.288267 0.933965 0.0431403 2.37678e-05 -0.0428964 0 -0.0139254 0.00529249 0 0
13 46.4511 -1.11058e-40 0.999961 1.64808e-41 0.0239996 1.03633 0.895116 0.104221 -1.78554 0 0 0 0 1 0.289832 0.94302 0.0429128 2.34306e-05 -0.0472117 0 -0.0136064 0.00563016 0 0
14 46.5548 -3.90243e-44 0.999961 7.86191e-45 0.0177815 0.917835 0.896192 0.092125 -1.83707 0 0 0 0 1 0.291313 0.950657 0.0427542 2.31973e-05 -0.0514321 0 -0.0133101 0.00595549 0 0
15 46.7134 -1.36553e-47 0.999962 3.74809e-48 0.0131744 0.819548 0.897231 0.0820682 -1.29517 0 0 0 0 1 0.291923 0.957188 0.0425016 2.2829e-05 -0.0553865 0 -0.0130198 0.00626344 0 0
16 46.6463 -4.84181e-51 0.999962 1.78676e-51 0.009761 0.735232 0.897817 0.0736124 -1.22433 0 0 0 0 1 0.29415 0.962599 0.0426057 2.29803e-05 -0.0594467 0 -0.0127903 0.00655606 0 0
17 46.5469 -1.72052e-54 0.999961 8.52002e-55 0.00723199 0.663681 0.897943 0.0664874 -1.28472 0 0 0 0 1 0.296409 0.967149 0.0427618 2.32086e-05 -0.0633548 0 -0.0125846 0.00683122 0 0
18 46.5556 -6.07617e-58 0.999961 4.06299e-58 0.00535823 0.603695 0.897982 0.060472 -1.29976 0 0 0 0 1 0.297539 0.971062 0.0427495 2.31905e-05 -0.0668504 0 -0.0123764 0.00708728 0 0
19 46.4473 -2.16021e-61 0.999961 1.93798e-61 0.00396995 0.551791 0.897827 0.055324 -0.89167 0 0 0 0 1 0.299459 0.974353 0.0429124 2.34301e-05 -0.0701855 0 -0.0122102 0.00732184 0 0
20 46.2973 -7.70395e-65 0.99996 9.24929e-65 0.00294137 0.506795 0.897331 0.0508956 -0.838987 0 0 0 0 1 0.301629 0.977142 0.0431465 2.37774e-05 -0.0732026 0 -0.0120748 0.00753245 0 0
21 46.0919 -2.75751e-68 0.999959 4.41745e-68 0.00217929 0.467468 0.896568 0.0470553 -0.654335 0 0 0 0 1 0.304156 0.979514 0.0434666 2.42581e-05 -0.0758962 0 -0.0119719 0.00771816 0 0
22 45.9403 -9.84971e-72 0.999959 2.11151e-71 0.00161466 0.433338 0.895586 0.0437163 -0.857558 0 0 0 0 1 0.306159 0.981571 0.0437097 2.46275e-05 -0.0780681 0 -0.0118815 0.0078783 0 0
23 45.7372 -3.52994e-75 0.999958 1.00999e-74 0.00119632 0.403134 0.894554 0.0407759 -0.813744 0 0 0 0 1 0.308516 0.983343 0.0440315 2.51226e-05 -0.0798759 0 -0.0118222 0.00801266 0 0
24 45.6342 -1.25894e-78 0.999957 4.83408e-78 0.000886374 0.376864 0.893573 0.0381894 -0.925759 0 0 0 0 1 0.309944 0.984918 0.0441979 2.53812e-05 -0.0810847 0 -0.011764 0.00812234 0 0
25 45.4669 -4.50749e-82 0.999957 2.31497e-81 0.000656729 0.353225 0.892653 0.0358743 -0.864 0 0 0 0 1 0.311872 0.986286 0.0444649 2.58001e-05 -0.0820061 0 -0.0117367 0.00820845 0 0
26 45.4405 -1.60227e-85 0.999957 1.10919e-84 0.000486582 0.332594 0.89182 0.0338165 -0.649476 0 0 0 0 1 0.312485 0.987528 0.0445042 2.5862e-05 -0.0823436 0 -0.0116974 0.00827393 0 0
27 45.5261 -5.66153e-89 0.999957 5.31345e-88 0.000360516 0.314526 0.891507 0.0319715 -0.906782 0 0 0 0 1 0.312097 0.98866 0.0443713 2.56527e-05 -0.0822599 0 -0.0116494 0.00832278 0 0
28 45.7083 -1.98907e-92 0.999958 2.54417e-91 0.000267112 0.298574 0.891651 0.0303057 -1.2257 0 0 0 0 1 0.310815 0.989692 0.0440858 2.52067e-05 -0.0818516 0 -0.0115919 0.00835846 0 0
29 45.9514 -6.95841e-96 0.999959 1.21718e-94 0.000197907 0.284324 0.892297 0.0287886 -1.59107 0 0 0 0 1 0.308963 0.990631 0.0437059 2.46218e-05 -0.0812505 0 -0.0115294 0.0083842 0 0
30 46.3359 -2.41004e-99 0.99996 5.81483e-98 0.000146631 0.271884 0.89366 0.0274102 -1.23573 0 0 0 0 1 0.305775 0.991505 0.0430959 2.3702e-05 -0.0803433 0 -0.0114426 0.00840261 0 0
31 46.5031 -8.44051e-103 0.999961 2.77496e-101 0.00010864 0.259692 0.895124 0.0261066 -1.17703 0 0 0 0 1 0.304517 0.992255 0.0428344 2.33151e-05 -0.0798101 0 -0.0114025 0.00841516 0 0
32 46.8426 -2.92373e-106 0.999962 1.32295e-104 8.04924e-05 0.248859 0.896659 0.0249141 -1.26559 0 0 0 0 1 0.301739 0.992956 0.0423106 2.25532e-05 -0.0789632 0 -0.0113318 0.00842333 0 0
33 47.1476 -1.01304e-109 0.999963 6.29895e-108 5.96371e-05 0.238676 0.898415 0.0237957 -1.22889 0 0 0 0 1 0.299245 0.993584 0.0418426 2.18872e-05 -0.0781763 0 -0.0112697 0.0084281 0 0
34 47.6262 -3.46743e-113 0.999965 2.9947e-111 4.41851e-05 0.229647 0.900475 0.0227653 -1.37603 0 0 0 0 1 0.295259 0.994174 0.0411202 2.08857e-05 -0.0770957 0 -0.0111759 0.0084302 0 0
35 48.211 -1.17537e-116 0.999967 1.42105e-114 3.27366e-05 0.22152 0.903017 0.0218065 -1.14761 0 0 0 0 1 0.29035 0.99472 0.0402456 1.97157e-05 -0.0758437 0 -0.0110619 0.00843032 0 0
36 48.7594 -3.98107e-120 0.999969 6.72966e-118 2.42543e-05 0.213787 0.905918 0.0208965 -1.25974 0 0 0 0 1 0.285817 0.99521 0.0394443 1.86837e-05 -0.0746794 0 -0.0109567 0.00842882 0 0
37 49.2718 -1.34772e-123 0.999971 3.18165e-121 1.79697e-05 0.206323 0.908779 0.0200309 -1.36898 0 0 0 0 1 0.281621 0.99565 0.0387079 1.77682e-05 -0.0735916 0 -0.0108594 0.00842593 0 0
38 49.8403 -4.5315e-127 0.999972 1.50184e-124 1.33135e-05 0.199324 0.911589 0.0192147 -1.37607 0 0 0 0 1 0.276982 0.996051 0.0379028 1.68028e-05 -0.0724269 0 -0.0107516 0.00842199 0 0
39 50.4291 -1.51613e-130 0.999974 7.07639e-128 9.86372e-06 0.192706 0.914564 0.0184399 -1.35765 0 0 0 0 1 0.272216 0.996416 0.0370835 1.58573e-05 -0.0712486 0 -0.0106404 0.00841721 0 0
40 50.8733 -5.11073e-134 0.999975 3.3294e-131 7.30781e-06 0.186009 0.917362 0.0176894 -1.02432 0 0 0 0 1 0.268646 0.996735 0.0364711 1.51746e-05 -0.0703128 0 -0.0105573 0.00841159 0 0
41 51.2584 -1.72763e-137 0.999976 1.56472e-134 5.41418e-06 0.179378 0.9198 0.0169682 -1.25616 0 0 0 0 1 0.265621 0.997018 0.0359541 1.46138e-05 -0.0694897 0 -0.0104873 0.00840528 0 0
42 51.5786 -5.85771e-141 0.999977 7.34679e-138 4.01123e-06 0.17283 0.921905 0.016275 -1.01625 0 0 0 0 1 0.263094 0.997271 0.0355234 1.41574e-05 -0.0687696 0 -0.0104294 0.00839839 0 0
43 51.9467 -1.97544e-144 0.999978 3.44673e-141 2.97181e-06 0.166594 0.923745 0.0156164 -0.85638 0 0 0 0 1 0.260204 0.997502 0.0350351 1.36516e-05 -0.0679841 0 -0.0103626 0.00839102 0 0
44 52.3745 -6.61741e-148 0.999978 1.61543e-144 2.20172e-06 0.160711 0.925598 0.0149906 -1.09563 0 0 0 0 1 0.256894 0.997715 0.0344804 1.3092e-05 -0.067124 0 -0.0102853 0.00838333 0 0
45 52.7304 -2.2255e-151 0.999979 7.56414e-148 1.63119e-06 0.154919 0.927415 0.0143867 -1.15732 0 0 0 0 1 0.254155 0.997905 0.0340229 1.2642e-05 -0.0663796 0 -0.0102219 0.00837528 0 0
46 53.1073 -7.45477e-155 0.99998 3.53898e-151 1.20849e-06 0.149373 0.929124 0.0138101 -0.947601 0 0 0 0 1 0.25125 0.998079 0.0335404 1.21789e-05 -0.065608 0 -0.0101541 0.00836695 0 0
47 53.3642 -2.52074e-158 0.999981 1.65457e-154 8.95331e-07 0.143808 0.930673 0.0132499 -0.711947 0 0 0 0 1 0.249286 0.998232 0.033214 1.18721e-05 -0.0650209 0 -0.0101099 0.00835826 0 0
48 53.6271 -8.51391e-162 0.999981 7.73156e-158 6.63319e-07 0.138424 0.931981 0.0127133 -1.07824 0 0 0 0 1 0.247329 0.998372 0.0328901 1.15727e-05 -0.0644378 0 -0.0100659 0.00834926 0 0
49 53.9495 -2.85398e-165 0.999982 3.61057e-161 4.91428e-07 0.133344 0.933263 0.0122029 -1.03499 0 0 0 0 1 0.244897 0.998503 0.0324908 1.12106e-05 -0.0637684 0 -0.0100096 0.00834013 0 0
50 54.2608 -9.56186e-169 0.999982 1.68491e-164 3.6408e-07 0.128446 0.934606 0.0117129 -1.05441 0 0 0 0 1 0.24257 0.998622 0.0321099 1.08723e-05 -0.0631232 0 -0.00995579 0.00833085 0 0
51 54.6285 -3.17875e-172 0.999983 7.85769e-168 2.69733e-07 0.123815 0.935944 0.0112462 -0.985999 0 0 0 0 1 0.239827 0.998733 0.0316637 1.04847e-05 -0.0624026 0 -0.00989096 0.00832139 0 0
52 54.8148 -1.07567e-175 0.999983 3.66251e-171 1.99834e-07 0.119085 0.937151 0.0107889 -0.815017 0 0 0 0 1 0.238446 0.998829 0.0314382 1.02923e-05 -0.0619426 0 -0.00986142 0.00831164 0 0
53 55.0371 -3.62323e-179 0.999984 1.70643e-174 1.48049e-07 0.114564 0.93819 0.0103522 -0.832444 0 0 0 0 1 0.236816 0.998919 0.0311735 1.00695e-05 -0.0614376 0 -0.0098254 0.00830172 0 0
54 55.1908 -1.22898e-182 0.999984 7.9481e-178 1.09683e-07 0.110104 0.939028 0.00992999 -0.929239 0 0 0 0 1 0.235705 0.998999 0.0309926 9.91905e-06 -0.0610317 0 -0.00980305 0.00829156 0 0
55 55.405 -4.13744e-186 0.999984 3.70086e-181 8.12595e-08 0.105884 0.939785 0.00952798 -1.13091 0 0 0 0 1 0.234159 0.999074 0.0307428 9.71369e-06 -0.0605462 0 -0.00976921 0.00828131 0 0
56 55.6294 -1.38898e-189 0.999985 1.72246e-184 6.02016e-08 0.101853 0.940623 0.00914305 -0.872553 0 0 0 0 1 0.232511 0.999143 0.0304775 9.49879e-06 -0.0600452 0 -0.00973256 0.00827101 0 0
57 55.7179 -4.73695e-193 0.999985 8.01473e-188 4.46007e-08 0.0978024 0.941296 0.00876788 -0.755986 0 0 0 0 1 0.23187 0.999205 0.0303733 9.41526e-06 -0.0597331 0 -0.00972281 0.00826044 0 0
58 55.8645 -1.60418e-196 0.999985 3.72854e-191 3.30427e-08 0.0939637 0.941867 0.00841045 -0.994164 0 0 0 0 1 0.230833 0.999262 0.0302063 9.28233e-06 -0.0593484 0 -0.00970254 0.00824977 0 0
59 56.1115 -5.35855e-200 0.999985 1.73394e-194 2.44799e-08 0.0903944 0.942534 0.00807176 -0.899879 0 0 0 0 1 0.229048 0.999316 0.029921 9.05818e-06 -0.0588276 0 -0.00966211 0.0082391 0 0
60 56.1635 -1.83311e-203 0.999985 8.06146e-198 1.8136e-08 0.0867591 0.943135 0.0077394 -0.716306 0 0 0 0 1 0.22867 0.999364 0.0298594 9.01026e-06 -0.0585689 0 -0.0096596 0.00822819 0 0
61 56.2527 -6.24063e-207 0.999985 3.74762e-201 1.34361e-08 0.0832893 0.94355 0.0074221 -0.605135 0 0 0 0 1 0.228029 0.999408 0.0297563 8.93035e-06 -0.0582613 0 -0.00965011 0.00821712 0 0
62 56.3289 -2.12856e-210 0.999986 1.74199e-204 9.95422e-09 0.0799366 0.943882 0.00711728 -0.824824 0 0 0 0 1 0.227505 0.999448 0.029672 8.86545e-06 -0.0579765 0 -0.00964388 0.00820595 0 0
63 56.3736 -7.28527e-214 0.999986 8.09588e-208 7.37462e-09 0.0766948 0.944227 0.00682406 -0.738102 0 0 0 0 1 0.227186 0.999485 0.0296202 8.82566e-06 -0.0577307 0 -0.00964321 0.00819473 0 0
64 56.4405 -2.48667e-217 0.999986 3.76243e-211 5.46351e-09 0.073592 0.944442 0.00654359 -0.839976 0 0 0 0 1 0.226721 0.99952 0.0295455 8.76855e-06 -0.057458 0 -0.00963873 0.00818335 0 0
65 56.468 -8.52806e-221 0.999986 1.74833e-214 4.04766e-09 0.0705852 0.944666 0.00627353 -0.708498 0 0 0 0 1 0.226522 0.999551 0.0295129 8.7437e-06 -0.0572353 0 -0.00964152 0.00817189 0 0
66 56.5431 -2.9065e-224 0.999986 8.1236e-218 2.99872e-09 0.0677356 0.944863 0.00601599 -0.741719 0 0 0 0 1 0.225992 0.99958 0.0294283 8.6794e-06 -0.0569528 0 -0.0096354 0.00816036 0 0
67 56.6296 -9.88716e-228 0.999986 3.77411e-221 2.22161e-09 0.0650135 0.945105 0.00576938 -0.689722 0 0 0 0 1 0.225376 0.999607 0.0293301 8.60524e-06 -0.0566561 0 -0.00962695 0.0081488 0 0
68 56.6584 -3.38896e-231 0.999986 1.75321e-224 1.64589e-09 0.0623587 0.945335 0.00553133 -0.589804 0 0 0 0 1 0.22517 0.999632 0.0292966 8.58002e-06 -0.056434 0 -0.00962972 0.00813711 0 0
69 56.6788 -1.16335e-234 0.999986 8.1444e-228 1.21936e-09 0.0597971 0.945443 0.00530283 -0.751996 0 0 0 0 1 0.225041 0.999655 0.0292755 8.56413e-06 -0.0562254 0 -0.00963474 0.00812525 0 0
70 56.7274 -3.97676e-238 0.999986 3.78308e-231 9.03367e-10 0.0573632 0.945595 0.00508452 -0.740233 0 0 0 0 1 0.224698 0.999676 0.0292208 8.52309e-06 -0.05598 0 -0.00963394 0.00811341 0 0
71 56.6911 -1.3748e-241 0.999986 1.7572e-234 6.69261e-10 0.054973 0.945695 0.00487324 -0.467627 0 0 0 0 1 0.224942 0.999695 0.0292585 8.55139e-06 -0.0558396 0 -0.00964924 0.00810143 0 0
72 56.6263 -4.77368e-245 0.999986 8.16274e-238 4.95824e-10 0.052655 0.945651 0.00467002 -0.524039 0 0 0 0 1 0.225412 0.999712 0.0293321 8.60669e-06 -0.0557387 0 -0.00967081 0.00808932 0 0
73 56.5833 -1.653e-248 0.999986 3.79221e-241 3.67333e-10 0.0504428 0.94553 0.00447574 -0.697301 0 0 0 0 1 0.225736 0.999728 0.0293826 8.64481e-06 -0.0556113 0 -0.00968844 0.00807712 0 0
74 56.5221 -5.7361e-252 0.999986 1.76193e-244 2.7214e-10 0.0483131 0.945375 0.00428921 -0.605038 0 0 0 0 1 0.226171 0.999742 0.0294506 8.69636e-06 -0.0555035 0 -0.00970913 0.00806487 0 0
75 56.5254 -1.97347e-255 0.999986 8.18649e-248 2.01616e-10 0.0463102 0.945268 0.00411175 -0.550645 0 0 0 0 1 0.226146 0.999756 0.0294462 8.69299e-06 -0.055315 0 -0.00971733 0.00805261 0 0
76 56.552 -6.77144e-259 0.999986 3.80373e-251 1.49368e-10 0.0444028 0.945206 0.00394203 -0.81305 0 0 0 0 1 0.225977 0.999769 0.0294192 8.6725e-06 -0.0551015 0 -0.0097217 0.00804028 0 0
77 56.5123 -2.3425e-262 0.999986 1.76732e-254 1.10659e-10 0.0425456 0.945182 0.00377818 -0.554333 0 0 0 0 1 0.226246 0.99978 0.0294611 8.70433e-06 -0.0549653 0 -0.00973798 0.00802789 0 0
78 56.4991 -8.07931e-266 0.999986 8.21175e-258 8.19824e-11 0.0407757 0.945136 0.00362154 -0.687475 0 0 0 0 1 0.226352 0.999791 0.0294776 8.71682e-06 -0.0548005 0 -0.00974992 0.00801542 0 0
79 56.3719 -2.82816e-269 0.999986 3.8159e-261 6.07369e-11 0.0390255 0.945006 0.00346951 -0.570658 0 0 0 0 1 0.227259 0.999801 0.0296204 8.82584e-06 -0.0547744 0 -0.00978364 0.00800281 0 0
80 56.2188 -9.93433e-273 0.999985 1.77364e-264 4.49972e-11 0.0373312 0.944687 0.00332342 -0.577239 0 0 0 0 1 0.228364 0.999809 0.0297948 8.96015e-06 -0.0547807 0 -0.00982272 0.00799007 0 0
81 56.1693 -3.44376e-276 0.999985 8.24538e-268 3.33364e-11 0.0357524 0.944349 0.00318509 -0.684783 0 0 0 0 1 0.228731 0.999817 0.0298527 9.00499e-06 -0.054659 0 -0.00984186 0.00797736 0 0
82 56.0806 -1.19939e-279 0.999985 3.83347e-271 2.46974e-11 0.0342283 0.944084 0.00305196 -0.543364 0 0 0 0 1 0.229364 0.999824 0.0299526 9.08283e-06 -0.0545835 0 -0.00986813 0.00796463 0 0
83 55.8861 -4.23367e-283 0.999985 1.78273e-274 1.82972e-11 0.0327235 0.943674 0.00292288 -0.526537 0 0 0 0 1 0.230775 0.99983 0.0301762 9.25852e-06 -0.0546397 0 -0.00991534 0.0079517 0 0
84 55.798 -1.47497e-286 0.999985 8.29267e-278 1.35556e-11 0.0313214 0.943206 0.0028007 -0.589137 0 0 0 0 1 0.231422 0.999836 0.0302788 9.33988e-06 -0.0545639 0 -0.00994203 0.00793876 0 0
85 55.7375 -5.12206e-290 0.999985 3.858e-281 1.00427e-11 0.0299914 0.942821 0.00268399 -0.721243 0 0 0 0 1 0.231874 0.999841 0.0303504 9.39696e-06 -0.0544552 0 -0.00996349 0.00792582 0 0
86 55.5268 -1.81053e-293 0.999984 1.79524e-284 7.44021e-12 0.0286672 0.942394 0.00257029 -0.587448 0 0 0 0 1 0.233407 0.999846 0.0305942 9.59297e-06 -0.0545289 0 -0.0100137 0.00791276 0 0
87 55.3828 -6.35034e-297 0.999984 8.35667e-288 5.51213e-12 0.0274184 0.941833 0.00246218 -0.637525 0 0 0 0 1 0.23447 0.99985 0.0307634 9.73059e-06 -0.0545207 0 -0.0100514 0.00789962 0 0
88 55.191 -2.23886e-300 0.999984 3.89102e-291 4.0837e-12 0.0262098 0.941263 0.00235811 -0.442529 0 0 0 0 1 0.235872 0.999853 0.030987 9.9144e-06 -0.054569 0 -0.0100979 0.00788642 0 0
89 55.0762 -7.82829e-304 0.999984 1.81227e-294 3.02544e-12 0.0250754 0.940681 0.00225924 -0.692609 0 0 0 0 1 0.236741 0.999856 0.0311259 1.00297e-05 -0.0545264 0 -0.0101304 0.00787321 0 0
90 54.9216 -2.7483e-307 0.999983 8.44266e-298 2.24142e-12 0.0239813 0.940149 0.00216413 -0.583463 0 0 0 0 1 0.237882 0.999859 0.0313084 1.01826e-05 -0.0545288 0 -0.0101698 0.00785997 0 0
91 54.8096 -9.60402e-311 0.999983 3.93408e-301 1.66058e-12 0.0229466 0.939634 0.00207347 -0.508602 0 0 0 0 1 0.238711 0.999861 0.0314412 1.02948e-05 -0.0544783 0 -0.0102011 0.0078467 0 0
92 54.7308 -3.34484e-314 0.999983 1.83357e-304 1.23025e-12 0.0219659 0.939164 0.00198691 -0.554201 0 0 0 0 1 0.239304 0.999863 0.0315362 1.03756e-05 -0.054388 0 -0.0102262 0.00783341 0 0
93 54.5918 -1.17266e-317 0.999983 8.54738e-308 9.11446e-13 0.0210128 0.938727 0.0019034 -0.682203 0 0 0 0 1 0.240355 0.999865 0.0317049 1.052e-05 -0.0543729 0 -0.0102632 0.00782006 0 0
94 54.4692 -4.0958e-321 0.999983 3.98534e-311 6.75254e-13 0.0201054 0.938286 0.00182357 -0.571782 0 0 0 0 1 0.241268 0.999867 0.0318515 1.06467e-05 -0.0543341 0 -0.0102966 0.00780666 0 0
95 54.3123 -0 0.999982 1.85876e-314 5.00269e-13 0.0192279 0.937776 0.00174678 -0.530889 0 0 0 0 1 0.242447 0.999868 0.0320414 1.08121e-05 -0.0543377 0 -0.0103368 0.00779317 0 0
96 54.1595 -0 0.999982 8.67199e-318 3.7063e-13 0.0183882 0.937203 0.00167327 -0.580447 0 0 0 0 1 0.243606 0.999869 0.0322282 1.09766e-05 -0.0543364 0 -0.0103764 0.00777965 0 0
97 53.9861 -0 0.999982 4.0464e-321 2.74586e-13 0.0175803 0.93659 0.00160269 -0.522542 0 0 0 0 1 0.244919 0.99987 0.03244 1.11651e-05 -0.0543588 0 -0.0104199 0.00776606 0 0
98 53.8248 -0 0.999981 2.96439e-323 2.0343e-13 0.0168095 0.935943 0.00153518 -0.570703 0 0 0 0 1 0.246152 0.99987 0.0326394 1.13445e-05 -0.0543673 0 -0.0104613 0.00775241 0 0
99 53.6064 -0 0.999981 2.96439e-323 1.50714e-13 0.0160614 0.935258 0.00147011 -0.45651 0 0 0 0 1 0.247815 0.99987 0.0329089 1.15899e-05 -0.0544436 0 -0.0105135 0.0077387 0 0
100 53.415 -0 0.999981 2.96439e-323 1.11659e-13 0.0153494 0.934461 0.00140799 -0.412179 0 0 0 0 1 0.249284 0.99987 0.0331473 1.18099e-05 -0.0544864 0 -0.0105606 0.00772492 0 0
101 53.1873 -0 0.99998 2.96439e-323 8.27239e-14 0.0146627 0.93365 0.00134825 -0.324146 0 0 0 0 1 0.251036 0.999869 0.0334322 1.20766e-05 -0.0545732 0 -0.0106147 0.00771112 0 0
102 52.9959 -0 0.99998 2.96439e-323 6.12873e-14 0.0140108 0.93276 0.00129126 -0.629287 0 0 0 0 1 0.252545 0.999867 0.0336783 1.23101e-05 -0.054619 0 -0.0106626 0.00769725 0 0
103 52.8371 -0 0.99998 2.96439e-323 4.54058e-14 0.0133954 0.931988 0.00123691 -0.495218 0 0 0 0 1 0.253773 0.999866 0.0338787 1.25024e-05 -0.0546197 0 -0.0107032 0.00768345 0 0
104 52.6048 -0 0.999979 2.96439e-323 3.36397e-14 0.012794 0.931093 0.00118441 -0.501389 0 0 0 0 1 0.255592 0.999865 0.0341763 1.27918e-05 -0.0547116 0 -0.0107585 0.00766948 0 0
105 52.3795 -0 0.999979 2.96439e-323 2.49226e-14 0.0122214 0.930231 0.0011342 -0.288334 0 0 0 0 1 0.257348 0.999863 0.0344642 1.30759e-05 -0.0547924 0 -0.010812 0.00765552 0 0
106 52.099 -0 0.999978 2.96439e-323 1.84644e-14 0.0116642 0.929209 0.00108579 -0.485468 0 0 0 0 1 0.259584 0.99986 0.0348316 1.34445e-05 -0.0549452 0 -0.0108771 0.00764143 0 0
107 51.8675 -0 0.999977 2.96439e-323 1.36797e-14 0.0111382 0.928102 0.00103973 -0.437734 0 0 0 0 1 0.261422 0.999858 0.0351346 1.37537e-05 -0.0550338 0 -0.0109323 0.00762732 0 0
108 51.5931 -0 0.999977 2.96439e-323 1.01349e-14 0.0106303 0.926981 0.000995405 -0.390715 0 0 0 0 1 0.263614 0.999854 0.0354967 1.41294e-05 -0.0551756 0 -0.0109958 0.00761317 0 0
109 51.4039 -0 0.999976 2.96439e-323 7.50871e-15 0.0101556 0.925873 0.000953364 -0.628447 0 0 0 0 1 0.265155 0.999851 0.0357519 1.43983e-05 -0.0552145 0 -0.0110433 0.00759904 0 0
110 51.2529 -0 0.999976 2.96439e-323 5.56301e-15 0.00970864 0.924933 0.000913286 -0.557757 0 0 0 0 1 0.266369 0.999848 0.0359533 1.46129e-05 -0.0552023 0 -0.0110827 0.00758496 0 0
111 51.1119 -0 0.999976 2.96439e-323 4.1215e-15 0.00928376 0.924121 0.000874939 -0.488138 0 0 0 0 1 0.267505 0.999845 0.036142 1.48159e-05 -0.0551774 0 -0.0111201 0.00757087 0 0
112 50.8658 -0 0.999975 2.96439e-323 3.05352e-15 0.00886598 0.923271 0.000837769 -0.426103 0 0 0 0 1 0.269502 0.999842 0.0364743 1.51781e-05 -0.0552828 0 -0.0111781 0.00755667 0 0
113 50.6819 -0 0.999975 2.96439e-323 2.26228e-15 0.008472 0.922303 0.00080242 -0.581249 0 0 0 0 1 0.271017 0.999839 0.036727 1.54574e-05 -0.0553119 0 -0.0112245 0.00754241 0 0
114 50.445 -0 0.999974 2.96439e-323 1.67608e-15 0.00809039 0.921299 0.000768374 -0.435888 0 0 0 0 1 0.272951 0.999835 0.0370501 1.58196e-05 -0.0554033 0 -0.0112806 0.00752811 0 0
115 50.1789 -0 0.999973 2.96439e-323 1.24177e-15 0.00772233 0.920196 0.000735666 -0.408403 0 0 0 0 1 0.275144 0.999831 0.0374176 1.62384e-05 -0.0555319 0 -0.0113427 0.00751374 0 0
116 49.8516 -0 0.999972 2.96439e-323 9.20007e-16 0.00736365 0.918848 0.000704141 -0.393876 0 0 0 0 1 0.277862 0.999826 0.0378743 1.67692e-05 -0.055736 0 -0.0114168 0.0074992 0 0
117 49.6132 -0 0.999972 2.96439e-323 6.81618e-16 0.00702885 0.917476 0.000674264 -0.457982 0 0 0 0 1 0.279859 0.999821 0.038211 1.7168e-05 -0.0558299 0 -0.0114737 0.00748474 0 0
118 49.3357 -0 0.999971 2.96439e-323 5.05001e-16 0.00670661 0.916157 0.000645537 -0.388496 0 0 0 0 1 0.282185 0.999815 0.038604 1.76416e-05 -0.0559714 0 -0.011538 0.00747026 0 0
119 49.1269 -0 0.99997 2.96439e-323 3.74149e-16 0.00640426 0.914831 0.000618243 -0.490518 0 0 0 0 1 0.283956 0.99981 0.0389041 1.80091e-05 -0.0560277 0 -0.0115893 0.00745576 0 0
120 48.8166 -0 0.999969 2.96439e-323 2.77202e-16 0.00610772 0.913434 0.000591813 -0.437763 0 0 0 0 1 0.286586 0.999804 0.0393508 1.85657e-05 -0.0562094 0 -0.01166 0.00744116 0 0
121 48.5387 -0 0.999968 2.96439e-323 2.05377e-16 0.00582666 0.911963 0.000566606 -0.445181 0 0 0 0 1 0.288961 0.999797 0.0397553 1.90798e-05 -0.0563509 0 -0.0117246 0.00742653 0 0
122 48.3307 -0 0.999968 2.96439e-323 1.52162e-16 0.00556343 0.910527 0.000542663 -0.470056 0 0 0 0 1 0.290748 0.99979 0.0400606 1.94741e-05 -0.0564038 0 -0.0117756 0.00741194 0 0
123 48.0538 -0 0.999967 2.96439e-323 1.12736e-16 0.00530808 0.909163 0.000519557 -0.527366 0 0 0 0 1 0.293142 0.999783 0.0404705 2.00122e-05 -0.0565442 0 -0.0118402 0.0073973 0 0
124 47.7971 -0 0.999966 2.96439e-323 8.35256e-17 0.00506558 0.907758 0.000497493 -0.379072 0 0 0 0 1 0.295355 0.999776 0.0408506 2.05202e-05 -0.0566558 0 -0.0119004 0.00738263 0 0
125 47.6207 -0 0.999965 2.96439e-323 6.18839e-17 0.00483887 0.906392 0.00047655 -0.582145 0 0 0 0 1 0.296909 0.999769 0.0411182 2.0883e-05 -0.0566696 0 -0.0119456 0.00736798 0 0
126 47.3637 -0 0.999964 2.96439e-323 4.58498e-17 0.00461819 0.905055 0.000456319 -0.360812 0 0 0 0 1 0.299138 0.999762 0.0415028 2.14121e-05 -0.05678 0 -0.0120058 0.00735327 0 0
127 47.0828 -0 0.999963 2.96439e-323 3.39702e-17 0.00440577 0.903621 0.000436895 -0.25542 0 0 0 0 1 0.301599 0.999754 0.0419285 2.20084e-05 -0.0569215 0 -0.0120708 0.00733849 0 0
128 46.7547 -0 0.999962 2.96439e-323 2.51686e-17 0.00419978 0.902006 0.0004182 -0.352809 0 0 0 0 1 0.304512 0.999745 0.0424339 2.2731e-05 -0.0571249 0 -0.0121455 0.00732361 0 0
129 46.4813 -0 0.999961 2.96439e-323 1.86476e-17 0.00400551 0.900262 0.000400418 -0.452809 0 0 0 0 1 0.306954 0.999736 0.042859 2.33514e-05 -0.0572578 0 -0.0122096 0.00730872 0 0
130 46.2566 -0 0.99996 2.96439e-323 1.38162e-17 0.00382327 0.898673 0.000383493 -0.31351 0 0 0 0 1 0.308951 0.999727 0.0432077 2.38688e-05 -0.0573262 0 -0.0122637 0.0072939 0 0
131 45.9205 -0 0.999959 2.96439e-323 1.02365e-17 0.00364371 0.89694 0.000367079 -0.369089 0 0 0 0 1 0.311979 0.999717 0.0437378 2.46705e-05 -0.0575386 0 -0.01234 0.00727892 0 0
132 45.5686 -0 0.999957 2.96439e-323 7.5844e-18 0.00347143 0.895069 0.000351347 -0.32882 0 0 0 0 1 0.315161 0.999707 0.044297 2.55361e-05 -0.0577699 0 -0.0124191 0.0072639 0 0
133 45.2734 -0 0.999956 2.96439e-323 5.61941e-18 0.00330914 0.893084 0.000336386 -0.384255 0 0 0 0 1 0.317855 0.999695 0.044772 2.62877e-05 -0.0579289 0 -0.0124875 0.00724886 0 0
134 44.9312 -0 0.999954 2.96439e-323 4.16354e-18 0.00315241 0.89103 0.000321993 -0.364747 0 0 0 0 1 0.320988 0.999683 0.0453265 2.71843e-05 -0.0581475 0 -0.0125648 0.00723377 0 0
135 44.6218 -0 0.999953 2.96439e-323 3.08486e-18 0.00300411 0.888922 0.000308269 -0.425245 0 0 0 0 1 0.323846 0.99967 0.0458341 2.80232e-05 -0.0583244 0 -0.012636 0.00721867 0 0
136 44.3106 -0 0.999951 2.96439e-323 2.28566e-18 0.0028629 0.886835 0.000295135 -0.214737 0 0 0 0 1 0.326711 0.999657 0.0463448 2.88854e-05 -0.0585004 0 -0.0127069 0.00720359 0 0
137 43.9167 -0 0.999949 2.96439e-323 1.69351e-18 0.00272478 0.884524 0.000282446 -0.303668 0 0 0 0 1 0.330396 0.999643 0.0470038 3.00251e-05 -0.058787 0 -0.0127947 0.00718834 0 0
138 43.569 -0 0.999948 2.96439e-323 1.25478e-18 0.00259448 0.882102 0.000270369 -0.421287 0 0 0 0 1 0.333673 0.999628 0.0475925 3.10694e-05 -0.0590138 0 -0.0128735 0.00717311 0 0
139 43.3061 -0 0.999946 2.96439e-323 9.29717e-19 0.00247332 0.879768 0.000258926 -0.310038 0 0 0 0 1 0.336143 0.999612 0.0480381 3.18765e-05 -0.0591268 0 -0.0129353 0.00715794 0 0
140 43.0257 -0 0.999945 2.96439e-323 6.88866e-19 0.00235769 0.877584 0.000247948 -0.350266 0 0 0 0 1 0.338807 0.999596 0.04852 3.27656e-05 -0.059265 0 -0.0130008 0.00714282 0 0
141 42.6504 -0 0.999942 2.96439e-323 5.10412e-19 0.0022447 0.875348 0.000237327 -0.389147 0 0 0 0 1 0.342393 0.99958 0.0491707 3.39937e-05 -0.0595273 0 -0.0130848 0.00712755 0 0
142 42.3478 -0 0.999941 2.96439e-323 3.78189e-19 0.0021388 0.872997 0.000227249 -0.390133 0 0 0 0 1 0.345298 0.999562 0.0497001 3.50162e-05 -0.0596927 0 -0.0131547 0.00711227 0 0
143 42.0937 -0 0.999939 2.96439e-323 2.80221e-19 0.00203913 0.870646 0.000217655 -0.490991 0 0 0 0 1 0.347757 0.999544 0.0501499 3.5902e-05 -0.0597951 0 -0.0132153 0.00709702 0 0
144 41.8792 -0 0.999938 2.96439e-323 2.07631e-19 0.00194584 0.868643 0.000208511 -0.592859 0 0 0 0 1 0.349842 0.999527 0.0505324 3.66674e-05 -0.0598459 0 -0.0132681 0.00708189 0 0
145 41.603 -0 0.999936 2.96439e-323 1.53846e-19 0.00185553 0.866648 0.000199697 -0.284335 0 0 0 0 1 0.352497 0.999509 0.0510205 3.76609e-05 -0.0599719 0 -0.0133322 0.00706664 0 0
146 41.2652 -0 0.999934 2.96439e-323 1.13995e-19 0.00176743 0.864379 0.000191199 -0.388343 0 0 0 0 1 0.355808 0.999491 0.0516313 3.89306e-05 -0.0601835 0 -0.0134091 0.00705126 0 0
147 41.0323 -0 0.999932 2.96439e-323 8.44665e-20 0.00168575 0.862106 0.000183163 -0.447816 0 0 0 0 1 0.3581 0.999471 0.0520558 3.98306e-05 -0.0602554 0 -0.0134656 0.00703595 0 0
148 40.7001 -0 0.99993 2.96439e-323 6.25874e-20 0.00160574 0.859769 0.000175382 -0.595133 0 0 0 0 1 0.361391 0.999451 0.0526669 4.1152e-05 -0.0604595 0 -0.0135415 0.00702054 0 0
149 40.3609 -0 0.999927 2.96439e-323 4.63759e-20 0.00152916 0.857252 0.000167934 -0.406059 0 0 0 0 1 0.364737 0.99943 0.0532907 4.25328e-05 -0.0606683 0 -0.0136183 0.0070051 0 0
150 40.0734 -0 0.999925 2.96439e-323 3.43637e-20 0.00145704 0.854676 0.000160847 -0.582987 0 0 0 0 1 0.367619 0.999409 0.0538302 4.37531e-05 -0.0608127 0 -0.0136856 0.00698968 0 0
151 39.8069 -0 0.999923 2.96439e-323 2.54631e-20 0.00138912 0.852305 0.000154082 -0.377201 0 0 0 0 1 0.370264 0.999387 0.0543272 4.48992e-05 -0.0609241 0 -0.0137481 0.00697432 0 0
152 39.4485 -0 0.99992 2.96439e-323 1.88679e-20 0.00132246 0.849687 0.00014754 -0.281383 0 0 0 0 1 0.373861 0.999363 0.0550049 4.64962e-05 -0.0611588 0 -0.0138288 0.00695879 0 0
153 39.2115 -0 0.999918 2.96439e-323 1.39811e-20 0.00126082 0.847 0.000141365 -0.466404 0 0 0 0 1 0.376272 0.999339 0.0554614 4.75945e-05 -0.0612337 0 -0.0138864 0.00694334 0 0
154 38.8044 -0 0.999915 2.96439e-323 1.03601e-20 0.00119962 0.844357 0.000135341 -0.256605 0 0 0 0 1 0.380385 0.999315 0.0562422 4.95158e-05 -0.0615325 0 -0.0139763 0.00692778 0 0
155 38.4904 -0 0.999912 2.96439e-323 7.67691e-21 0.00114228 0.841361 0.000129641 -0.29643 0 0 0 0 1 0.383594 0.999288 0.0568543 5.10605e-05 -0.0617074 0 -0.0140487 0.00691218 0 0
156 38.2559 -0 0.99991 2.96439e-323 5.6887e-21 0.00108923 0.838708 0.000124234 -0.382641 0 0 0 0 1 0.386004 0.999261 0.057316 5.22482e-05 -0.0617772 0 -0.0141056 0.00689674 0 0
157 37.8314 -0 0.999906 2.96439e-323 4.21545e-21 0.00103588 0.835784 0.000118949 -0.27027 0 0 0 0 1 0.390366 0.999234 0.0581539 5.44541e-05 -0.0620993 0 -0.0141992 0.00688102 0 0
158 37.5256 -0 0.999903 2.96439e-323 3.12377e-21 0.000986496 0.832722 0.000113962 -0.314953 0 0 0 0 1 0.393535 0.999204 0.0587659 5.61072e-05 -0.0622627 0 -0.01427 0.00686541 0 0
159 37.193 -0 0.999899 2.96439e-323 2.31483e-21 0.00093916 0.829635 0.000109178 -0.363686 0 0 0 0 1 0.396999 0.999174 0.0594372 5.7962e-05 -0.0624625 0 -0.0143461 0.00684979 0 0
160 36.7953 -0 0.999895 2.96439e-323 1.71539e-21 0.000893164 0.826319 0.000104568 -0.406651 0 0 0 0 1 0.401161 0.999142 0.0602473 6.02586e-05 -0.0627499 0 -0.0144349 0.00683401 0 0
161 36.4636 -0 0.999892 2.96439e-323 1.27119e-21 0.000850082 0.822872 0.000100197 -0.208493 0 0 0 0 1 0.404624 0.999109 0.060925 6.22296e-05 -0.0629441 0 -0.0145103 0.00681831 0 0
162 36.0921 -0 0.999887 2.96439e-323 9.42032e-22 0.000808602 0.81935 9.59962e-05 -0.469882 0 0 0 0 1 0.408572 0.999074 0.0617006 6.45427e-05 -0.0631987 0 -0.0145944 0.00680253 0 0
163 35.6841 -0 0.999883 2.96439e-323 6.98111e-22 0.000768775 0.815708 9.19664e-05 -0.306628 0 0 0 0 1 0.412884 0.999037 0.0625518 6.71525e-05 -0.0634979 0 -0.0146848 0.00678671 0 0
164 35.315 -0 0.999878 2.96439e-323 5.17356e-22 0.000731175 0.81189 8.81333e-05 -0.267097 0 0 0 0 1 0.416814 0.998999 0.063332 6.96112e-05 -0.0637447 0 -0.014768 0.00677089 0 0
165 34.9624 -0 0.999873 2.96439e-323 3.83408e-22 0.000695523 0.807965 8.44774e-05 -0.405364 0 0 0 0 1 0.420604 0.998959 0.064088 7.20558e-05 -0.0639706 0 -0.0148482 0.00675504 0 0
166 34.5949 -0 0.999869 2.96439e-323 2.84143e-22 0.000661709 0.80423 8.0977e-05 -0.367504 0 0 0 0 1 0.424552 0.998918 0.0648792 7.4681e-05 -0.0642158 0 -0.014931 0.00673922 0 0
167 34.2774 -0 0.999864 2.96439e-323 2.10581e-22 0.000629917 0.800362 7.76528e-05 -0.326988 0 0 0 0 1 0.427973 0.998876 0.0655685 7.70247e-05 -0.06439 0 -0.0150041 0.00672338 0 0
168 33.8179 -0 0.999857 2.96439e-323 1.56066e-22 0.000598435 0.79625 7.44243e-05 -0.577145 0 0 0 0 1 0.43299 0.998831 0.0665828 8.05712e-05 -0.0647662 0 -0.0151055 0.0067074 0 0
169 33.4897 -0 0.999853 2.96439e-323 1.15666e-22 0.00056972 0.792301 7.139e-05 -0.24716 0 0 0 0 1 0.436528 0.998785 0.0673033 8.31623e-05 -0.064952 0 -0.0151801 0.00669161 0 0
170 33.076 -0 0.999846 2.96439e-323 8.57249e-23 0.000541643 0.788033 6.84643e-05 -0.25217 0 0 0 0 1 0.441058 0.998738 0.0682292 8.65815e-05 -0.0652604 0 -0.0152721 0.00667563 0 0
171 32.6306 -0 0.999839 2.96439e-323 6.35358e-23 0.000514621 0.783424 6.56651e-05 -0.356429 0 0 0 0 1 0.44597 0.998687 0.0692388 9.04277e-05 -0.0656147 0 -0.0153705 0.00665958 0 0
172 32.1844 -0 0.999831 2.96439e-323 4.70911e-23 0.000488918 0.77859 6.29981e-05 -0.472168 0 0 0 0 1 0.450915 0.998635 0.0702617 9.44517e-05 -0.065971 0 -0.0154691 0.00664351 0 0
173 31.8588 -0 0.999826 2.96439e-323 3.49033e-23 0.000465502 0.774029 6.04911e-05 -0.212753 0 0 0 0 1 0.454494 0.998581 0.0710072 9.74675e-05 -0.0661521 0 -0.0155434 0.00662763 0 0
174 31.3673 -0 0.999817 2.96439e-323 2.58705e-23 0.000442251 0.769282 5.80538e-05 -0.166715 0 0 0 0 1 0.459968 0.998525 0.0721516 0.000102236 -0.0665717 0 -0.0156505 0.00661157 0 0
175 31.0357 -0 0.99981 2.96439e-323 1.91757e-23 0.000421108 0.764469 5.57771e-05 -0.447257 0 0 0 0 1 0.463704 0.998466 0.0729388 0.000105616 -0.0667674 0 -0.0157271 0.00659557 0 0
176 30.6348 -0 0.999802 2.96439e-323 1.42136e-23 0.000400788 0.759728 5.35902e-05 -0.281624 0 0 0 0 1 0.468184 0.998407 0.0738868 0.000109796 -0.0670562 0 -0.0158163 0.00657954 0 0
177 30.3558 -0 0.999796 2.96439e-323 1.05358e-23 0.000382252 0.755163 5.1537e-05 -0.171415 0 0 0 0 1 0.471303 0.998345 0.074552 0.000112802 -0.0671707 0 -0.0158819 0.00656364 0 0
178 29.9094 -0 0.999787 2.96439e-323 7.80984e-24 0.000363861 0.750514 4.95413e-05 -0.116823 0 0 0 0 1 0.476341 0.998282 0.0756284 0.000117797 -0.067526 0 -0.0159802 0.00654755 0 0
179 29.4858 -0 0.999777 2.96439e-323 5.78932e-24 0.000346397 0.745368 4.76553e-05 -0.421151 0 0 0 0 1 0.481179 0.998217 0.0766689 0.000122782 -0.0678526 0 -0.0160749 0.00653141 0 0
180 28.9872 -0 0.999765 2.96439e-323 4.29165e-24 0.000329543 0.74 4.58527e-05 -0.307781 0 0 0 0 1 0.486846 0.998149 0.0778951 0.00012886 -0.0682828 0 -0.0161834 0.00651521 0 0
181 28.5479 -0 0.999754 2.96439e-323 3.18153e-24 0.000313812 0.734301 4.41627e-05 -0.377065 0 0 0 0 1 0.491873 0.998078 0.0789912 0.000134483 -0.068629 0 -0.0162806 0.00649903 0 0
182 28.2902 -0 0.999747 2.96439e-323 2.35862e-24 0.000299815 0.728877 4.25975e-05 -0.316561 0 0 0 0 1 0.494804 0.998006 0.0796369 0.000137881 -0.068709 0 -0.0163422 0.00648305 0 0
183 27.8521 -0 0.999736 2.96439e-323 1.7486e-24 0.000286082 0.723971 4.10704e-05 -0.196958 0 0 0 0 1 0.499822 0.997932 0.0807427 0.000143853 -0.0690533 0 -0.0164388 0.006467 0 0
184 27.4945 -0 0.999725 2.96439e-323 1.29639e-24 0.000273312 0.718654 3.96468e-05 -0.667113 0 0 0 0 1 0.503988 0.997856 0.0816679 0.000148999 -0.069285 0 -0.016521 0.00645084 0 0
185 27.1861 -0 0.999717 2.96439e-323 9.61152e-25 0.000261609 0.713839 3.83026e-05 -0.339314 0 0 0 0 1 0.507498 0.99778 0.0824529 0.000153474 -0.0694349 0 -0.016592 0.00643487 0 0
186 26.7456 -0 0.999703 2.96439e-323 7.12627e-25 0.000250068 0.708684 3.70153e-05 -0.277479 0 0 0 0 1 0.512589 0.997701 0.0835941 0.000160162 -0.069781 0 -0.0166893 0.00641868 0 0
187 26.2634 -0 0.999688 2.96439e-323 5.28383e-25 0.00023899 0.70294 3.58097e-05 -0.352898 0 0 0 0 1 0.518197 0.997619 0.0848594 0.000167838 -0.0701901 0 -0.016795 0.00640238 0 0
188 25.8891 -0 0.999676 2.96439e-323 3.91789e-25 0.000228961 0.697174 3.46998e-05 -0.21566 0 0 0 0 1 0.522528 0.997535 0.0858456 0.000174013 -0.0704371 0 -0.0168793 0.00638625 0 0
189 25.3879 -0 0.999658 2.96439e-323 2.90517e-25 0.000219196 0.691179 3.36501e-05 -0.0739107 0 0 0 0 1 0.528362 0.997449 0.0871797 0.000182645 -0.0708722 0 -0.0169883 0.00636995 0 0
190 24.9989 -0 0.999644 2.96439e-323 2.15432e-25 0.000210379 0.684987 3.26974e-05 -0.377769 0 0 0 0 1 0.532939 0.997361 0.0882364 0.000189713 -0.0711461 0 -0.0170764 0.00635371 0 0
191 24.6188 -0 0.99963 2.96439e-323 1.59759e-25 0.000202265 0.679124 3.18103e-05 -0.233356 0 0 0 0 1 0.537365 0.997271 0.0892651 0.000196796 -0.0714014 0 -0.0171617 0.00633759 0 0
192 24.0927 -0 0.999609 2.96439e-323 1.18479e-25 0.000194314 0.672751 3.09886e-05 -0.236676 0 0 0 0 1 0.543546 0.997179 0.090708 0.000207075 -0.0718759 0 -0.017276 0.00632121 0 0
193 23.6686 -0 0.99959 2.96439e-323 8.78699e-26 0.000187205 0.666077 3.02649e-05 -0.480851 0 0 0 0 1 0.548557 0.997084 0.0918894 0.000215799 -0.0722004 0 -0.0173708 0.00630489 0 0
194 23.2988 -0 0.999574 2.96439e-323 6.51715e-26 0.000180839 0.659721 2.96117e-05 -0.492257 0 0 0 0 1 0.552902 0.996988 0.0929223 0.000223658 -0.0724408 0 -0.0174545 0.00628871 0 0
195 22.94 -0 0.999559 2.96439e-323 4.83384e-26 0.000175058 0.653869 2.90107e-05 -0.166939 0 0 0 0 1 0.557083 0.996891 0.0939226 0.000231482 -0.0726603 0 -0.0175354 0.0062726 0 0
196 22.4868 -0 0.999536 2.96439e-323 3.58551e-26 0.000169529 0.647554 2.84813e-05 -0.514427 0 0 0 0 1 0.562472 0.996791 0.0952177 0.000241928 -0.0730301 0 -0.0176362 0.00625626 0 0
197 22.0471 -0 0.999515 2.96439e-323 2.65971e-26 0.000164552 0.641122 2.80291e-05 -0.261737 0 0 0 0 1 0.567635 0.99669 0.0964685 0.000252365 -0.0733705 0 -0.0177331 0.00623996 0 0
198 21.6721 -0 0.999494 2.96439e-323 1.97307e-26 0.0001602 0.634494 2.76641e-05 -0.528208 0 0 0 0 1 0.572092 0.996587 0.0975578 0.000261741 -0.0736191 0 -0.0178184 0.00622368 0 0
199 21.2248 -0 0.999471 2.96439e-323 1.46376e-26 0.000156182 0.62837 2.73398e-05 -0.276987 0 0 0 0 1 0.577355 0.996483 0.0988511 0.000273227 -0.0739734 0 -0.0179168 0.00620748 0 0
200 20.7412 -0 0.999443 2.96439e-323 1.08601e-26 0.000152581 0.621396 2.7125e-05 -0.465359 0 0 0 0 1 0.58311 0.996377 0.100275 0.000286335 -0.0743854 0 -0.0180232 0.00619103 0 0
201 20.4723 -0 0.999428 2.96439e-323 8.0578e-27 0.000149834 0.615136 2.69707e-05 0 0 0 0 0 1 0.586215 0.99627 0.101056 0.000293728 -0.0744608 0 -0.0180863 0.00617501 0 0
202 20.0256 -0 0.9994 2.96439e-323 5.97899e-27 0.000147168 0.608712 2.68774e-05 -0.285908 0 0 0 0 1 0.591543 0.996162 0.102394 0.000306748 -0.0748184 0 -0.0181857 0.00615867 0 0
203 19.4609 -0 0.999363 2.96439e-323 4.43683e-27 0.000144781 0.601812 2.68795e-05 -0.197353 0 0 0 0 1 0.598243 0.996051 0.104087 0.000323885 -0.0753531 0 -0.0183074 0.00614223 0 0
204 19.0186 -0 0.999333 2.96439e-323 3.29272e-27 0.000143135 0.594519 2.70062e-05 0 0 0 0 0 1 0.603461 0.995939 0.105421 0.000337926 -0.0756962 0 -0.018405 0.0061259 0 0
205 18.5654 -0 0.999299 2.96439e-323 2.44385e-27 0.00014196 0.587114 2.7234e-05 -0.412275 0 0 0 0 1 0.608883 0.995826 0.106819 0.000353147 -0.0760645 0 -0.018506 0.0061095 0 0
206 18.0672 -0 0.999262 2.96439e-323 1.81396e-27 0.000141184 0.579823 2.75484e-05 0 0 0 0 0 1 0.614743 0.995712 0.108342 0.000370358 -0.0764919 0 -0.0186141 0.00609315 0 0
207 17.5632 -0 0.999221 2.96439e-323 1.34657e-27 0.000141013 0.571816 2.80289e-05 -0.322298 0 0 0 0 1 0.620758 0.995595 0.109919 0.00038889 -0.0769375 0 -0.0187248 0.00607665 0 0
208 17.2037 -0 0.99919 2.96439e-323 9.9971e-28 0.000141566 0.564029 2.86211e-05 -0.431653 0 0 0 0 1 0.62501 0.995479 0.111049 0.000402622 -0.0771541 0 -0.0188069 0.00606037 0 0
209 16.6793 -0 0.999145 2.96439e-323 7.42253e-28 0.000142196 0.556813 2.92605e-05 -0.225044 0 0 0 0 1 0.631196 0.995361 0.112698 0.000423369 -0.0776272 0 -0.0189205 0.00604402 0 0
210 16.24 -0 0.999105 2.96439e-323 5.51159e-28 0.000143466 0.54938 3.00417e-05 0 0 0 0 0 1 0.636354 0.995242 0.11409 0.000441542 -0.0779635 0 -0.0190176 0.00602768 0 0
211 15.6575 -0 0.999047 2.96439e-323 4.09316e-28 0.000145169 0.541316 3.10178e-05 -0.118342 0 0 0 0 1 0.643257 0.995122 0.115964 0.000467017 -0.078531 0 -0.0191432 0.00601112 0 0
212 15.141 -0 0.998992 2.96439e-323 3.04017e-28 0.000147634 0.532958 3.21932e-05 -0.238461 0 0 0 0 1 0.649359 0.995 0.117642 0.000490833 -0.0789941 0 -0.0192561 0.00599463 0 0
213 14.6518 -0 0.998937 2.96439e-323 2.2584e-28 0.000150852 0.524304 3.35914e-05 -0.490825 0 0 0 0 1 0.655138 0.994878 0.119249 0.000514559 -0.0794146 0 -0.0193639 0.00597813 0 0
214 14.1629 -0 0.998882 2.96439e-323 1.67786e-28 0.000154467 0.516216 3.50946e-05 -0.124934 0 0 0 0 1 0.66083 0.994755 0.120848 0.000539094 -0.0798291 0 -0.0194703 0.00596183 0 0
215 13.657 -0 0.99882 2.96439e-323 1.24674e-28 0.000158704 0.507919 3.68215e-05 -0.256526 0 0 0 0 1 0.666766 0.994631 0.122532 0.000565974 -0.0802754 0 -0.0195811 0.00594538 0 0
216 13.2168 -0 0.998761 2.96439e-323 9.2653e-29 0.000163596 0.499737 3.8739e-05 -0.391267 0 0 0 0 1 0.671911 0.994508 0.124008 0.000590452 -0.0806157 0 -0.019679 0.00592903 0 0
217 12.6696 -0 0.998688 2.96439e-323 6.88666e-29 0.000168859 0.491636 4.08549e-05 -0.133076 0 0 0 0 1 0.678255 0.994382 0.125844 0.000622091 -0.0811237 0 -0.0197971 0.0059126 0 0
218 12.153 -0 0.998613 2.96439e-323 5.11962e-29 0.000174976 0.483202 4.32871e-05 -0.272926 0 0 0 0 1 0.684265 0.994257 0.127604 0.000653739 -0.081587 0 -0.01991 0.00589612 0 0
219 11.596 -0 0.998527 2.96439e-323 3.80673e-29 0.00018188 0.474511 4.60647e-05 -0.279705 0 0 0 0 1 0.690709 0.99413 0.129512 0.000689554 -0.0821139 0 -0.0200306 0.00587961 0 0
220 11.0654 -0 0.998441 2.96439e-323 2.83108e-29 0.000189621 0.465786 4.91758e-05 -0.287348 0 0 0 0 1 0.696819 0.994004 0.131344 0.000725478 -0.0825987 0 -0.0201459 0.00586316 0 0
221 10.5506 -0 0.998354 2.96439e-323 2.10589e-29 0.000198003 0.457307 5.25625e-05 -0.148076 0 0 0 0 1 0.702702 0.993876 0.133131 0.000761997 -0.0830563 0 -0.0202579 0.0058468 0 0
222 9.99069 -0 0.998252 2.96439e-323 1.56681e-29 0.00020718 0.448698 5.63594e-05 0 0 0 0 0 1 0.709076 0.993749 0.135088 0.000803779 -0.0835872 0 -0.0203787 0.00583036 0 0
223 9.31353 -0 0.998118 2.96439e-323 1.16607e-29 0.000217638 0.43934 6.08687e-05 -0.154494 0 0 0 0 1 0.716798 0.99362 0.137488 0.000857626 -0.0843152 0 -0.0205231 0.00581368 0 0
224 8.87663 -0 0.998021 2.96439e-323 8.68051e-30 0.000229659 0.43004 6.59057e-05 -0.63336 0 0 0 0 1 0.721762 0.993492 0.139062 0.000894569 -0.0846496 0 -0.0206212 0.00579728 0 0
225 8.44664 -0 0.997933 2.96439e-323 6.46313e-30 0.000241558 0.421936 7.09498e-05 -0.160391 0 0 0 0 1 0.726516 0.993364 0.140586 0.000931625 -0.0849615 0 -0.0207159 0.00578116 0 0
226 7.77825 -0 0.99778 2.96439e-323 4.81362e-30 0.000254288 0.413323 7.67528e-05 0 0 0 0 0 1 0.733975 0.993234 0.142993 0.000992807 -0.0856724 0 -0.0208579 0.00576458 0 0
227 7.23395 -0 0.997641 2.96439e-323 3.58633e-30 0.000268972 0.404246 8.34639e-05 -0.338226 0 0 0 0 1 0.740039 0.993105 0.144986 0.00104602 -0.086182 0 -0.0209767 0.00574806 0 0
228 6.67822 -0 0.997493 2.96439e-323 2.67274e-30 0.000284526 0.395454 9.07579e-05 -0.172895 0 0 0 0 1 0.746132 0.992975 0.147016 0.00110272 -0.0867046 0 -0.0210967 0.00573163 0 0
229 6.12861 -0 0.997342 2.96439e-323 1.99252e-30 0.000301097 0.386843 9.87295e-05 -0.176912 0 0 0 0 1 0.752129 0.992845 0.149044 0.00116197 -0.0872203 0 -0.0212159 0.00571525 0 0
230 5.60792 -0 0.997186 2.96439e-323 1.48593e-30 0.000319001 0.378265 0.00010754 -0.180776 0 0 0 0 1 0.757762 0.992715 0.150978 0.001221 -0.0876855 0 -0.0213294 0.00569886 0 0
231 5.06057 -0 0.997016 2.96439e-323 1.10855e-30 0.000338131 0.369733 0.000117272 0 0 0 0 0 1 0.763621 0.992585 0.153017 0.00128602 -0.0881924 0 -0.0214477 0.00568248 0 0
232 4.39848 -0 0.996793 2.96439e-323 8.27359e-31 0.000358624 0.361042 0.000128245 0 0 0 0 0 1 0.770683 0.992454 0.155509 0.00136955 -0.0888977 0 -0.0215889 0.00566594 0 0
233 3.91464 -0 0.99661 2.96439e-323 6.17768e-31 0.000381529 0.3523 0.000140529 -0.387488 0 0 0 0 1 0.77581 0.992323 0.157356 0.00143448 -0.0893032 0 -0.021696 0.00564957 0 0
234 3.35911 -0 0.996396 2.96439e-323 4.61462e-31 0.000405313 0.343872 0.000153839 -0.595358 0 0 0 0 1 0.781631 0.992192 0.159481 0.00151245 -0.0898297 0 -0.0218167 0.00563322 0 0
235 3.08707 -0 0.996276 2.96439e-323 3.44822e-31 0.000430241 0.336242 0.000167486 -0.801303 0 0 0 0 1 0.784418 0.992062 0.16053 0.0015523 -0.0898683 0 -0.021882 0.00561722 0 0
236 2.57447 -0 0.996082 2.96439e-323 2.57736e-31 0.000453478 0.329513 0.000181093 0 0 0 0 0 1 0.789597 0.991931 0.16247 0.00162839 -0.0903068 0 -0.0219923 0.00560115 0 0
237 1.98707 -0 0.995815 2.96439e-323 1.92747e-31 0.000479024 0.32217 0.000196877 -0.209205 0 0 0 0 1 0.795599 0.991799 0.164749 0.00172196 -0.0908838 0 -0.0221192 0.00558476 0 0
238 1.31025 -0 0.995501 2.96439e-323 1.44226e-31 0.000506743 0.314486 0.000214894 0 0 0 0 0 1 0.802395 0.991667 0.167375 0.00183558 -0.0916095 0 -0.0222628 0.00556831 0 0
239 0.829898 -0 0.995255 2.96439e-323 1.07982e-31 0.000537932 0.306673 0.000235137 0 0 0 0 0 1 0.807142 0.991535 0.169255 0.00192095 -0.0919966 0 -0.0223685 0.00555207 0 0
240 0.367397 -0 0.994992 2.96439e-323 8.08874e-32 0.000570273 0.299248 0.000256745 -0.445667 0 0 0 0 1 0.811705 0.991402 0.171091 0.0020077 -0.0923593 0 -0.0224715 0.00553589 0 0
241 -0.216512 -0 0.994666 2.96439e-323 6.06262e-32 0.000603859 0.291907 0.00028046 -0.227856 0 0 0 0 1 0.817344 0.991268 0.17339 0.00212118 -0.0929217 0 -0.0225969 0.00551963 0 0
242 -0.761463 -0 0.994338 2.96439e-323 4.5468e-32 0.00063968 0.284658 0.000306475 -0.2331 0 0 0 0 1 0.822548 0.991134 0.175555 0.00223324 -0.0934189 0 -0.0227152 0.00550341 0 0
243 -1.38707 -0 0.993937 2.96439e-323 3.41245e-32 0.000678252 0.27723 0.000335946 0 0 0 0 0 1 0.828426 0.990998 0.178045 0.00236856 -0.0940509 0 -0.0228488 0.00548705 0 0
244 -2.11851 -0 0.99342 2.96439e-323 2.5634e-32 0.000721176 0.269334 0.000370656 0 0 0 0 0 1 0.835219 0.990861 0.180984 0.0025377 -0.0948705 0 -0.0230035 0.00547052 0 0
245 -2.70586 -0 0.992964 2.96439e-323 1.9274e-32 0.000769931 0.261251 0.000410653 -0.50264 0 0 0 0 1 0.840597 0.990723 0.183378 0.00268337 -0.0954446 0 -0.0231312 0.00545416 0 0
246 -3.06741 -0 0.992678 2.96439e-323 1.45014e-32 0.00082034 0.254007 0.000451825 -0.253508 0 0 0 0 1 0.843765 0.990584 0.184834 0.00277565 -0.0956101 0 -0.0232131 0.00543827 0 0
247 -3.61399 -0 0.992234 2.96439e-323 1.09173e-32 0.000868778 0.247455 0.000494182 0 0 0 0 0 1 0.848558 0.990443 0.187049 0.00292145 -0.0961025 0 -0.0233311 0.00542225 0 0
248 -4.31242 -0 0.991604 2.96439e-323 8.22758e-33 0.000921581 0.240479 0.000543702 0 0 0 0 0 1 0.854624 0.9903 0.189907 0.00311975 -0.0968613 0 -0.0234794 0.00540585 0 0
249 -4.83278 -0 0.991064 2.96439e-323 6.20708e-33 0.000980874 0.233412 0.000599783 -0.540549 0 0 0 0 1 0.859067 0.990155 0.192069 0.00327772 -0.0973116 0 -0.023594 0.00538964 0 0
250 -5.49164 -0 0.990395 2.96439e-323 4.68744e-33 0.0010421 0.226531 0.000661554 -0.555397 0 0 0 0 1 0.864552 0.990007 0.19479 0.00348688 -0.0980009 0 -0.0237345 0.0053734 0 0
251 -6.02636 -0 0.98981 2.96439e-323 3.54366e-33 0.00110851 0.219797 0.000729739 -0.281936 0 0 0 0 1 0.86886 0.989857 0.196996 0.00366527 -0.098462 0 -0.0238502 0.00535736 0 0
252 -6.4411 -0 0.989282 2.96439e-323 2.68149e-33 0.00117755 0.213523 0.000801844 -0.572189 0 0 0 0 1 0.872151 0.989705 0.198733 0.00381159 -0.098717 0 -0.0239436 0.00534151 0 0
253 -6.87973 -0 0.988732 2.96439e-323 2.03088e-33 0.00124669 0.20774 0.000877029 -0.581003 0 0 0 0 1 0.875555 0.989549 0.200564 0.00397149 -0.0990096 0 -0.024041 0.0053257 0 0
